# Supplementary material for: SAMQA: error classification and validation of high-throughput sequenced read data
Source: BMC Genomics. 2011 Aug 18;12:419. doi: 10.1186/1471-2164-12-419 (PMC3170309; doi:10.1186/1471-2164-12-419)
Supplement: Additional file 1 — SAMQA COAD Output. This provides the output of the SAMQA tool after a run over the 236 COAD data files. [file 1471-2164-12-419-S1.TXT]

Filename	AVG_MAPPING_QUALITY	MIN_MAPPING_QUALITY	MAX_MAPPING_QUALITY	COVERAGE_MINIMUM_PEARSONS_CORRELATION	COVERAGE_MAXIMUM_PEARSONS_CORRELATION	COVERAGE_AVERAGE_PEARSONS_CORRELATION	COVERAGE_CLOSEST_TO_ZERO_CORRELATION	AVG_COVERAGE	MIN_COVERAGE	MAX_COVERAGE	PASSED_PassFailFileStructure	MAPPING_QUALITY_MINIMUM_PEARSONS_CORRELATION	MAPPING_QUALITY_MAXIMUM_PEARSONS_CORRELATION	MAPPING_QUALITY_AVERAGE_PEARSONS_CORRELATION	MAPPING_QUALITY_CLOSEST_TO_ZERO_CORRELATION	OutputMappingRatio_ALL_MATE_RATIO_UNMAPPED_TO_MAPPED	OutputMappingRatio_ALL_MATE_RATIO_UNMAPPED_TO_MAPPED_DECIMAL	OutputMappingRatio_ALL_MATE_DECIMAL_UNMAPPED_TO_MAPPED	OutputMappingRatio_ALL_MATE_UNMAPPED_COUNT	OutputMappingRatio_ALL_MATE_MAPPED_COUNT	OutputMappingRatio_ALL_ANY_RATIO_UNMAPPED_TO_MAPPED	OutputMappingRatio_ALL_ANY_RATIO_UNMAPPED_TO_MAPPED_DECIMAL	OutputMappingRatio_ALL_ANY_DECIMAL_UNMAPPED_TO_MAPPED	OutputMappingRatio_ALL_ANY_UNMAPPED_COUNT	OutputMappingRatio_ALL_ANY_MAPPED_COUNT	OutputMappingRatio_ALL_QUERY_RATIO_UNMAPPED_TO_MAPPED	OutputMappingRatio_ALL_QUERY_RATIO_UNMAPPED_TO_MAPPED_DECIMAL	OutputMappingRatio_ALL_QUERY_DECIMAL_UNMAPPED_TO_MAPPED	OutputMappingRatio_ALL_QUERY_UNMAPPED_COUNT	OutputMappingRatio_ALL_QUERY_MAPPED_COUNT	SV_ESTIMATED_MINIMUM_POPULATION_SIZE	SV_ESTIMATED_MAXIMUM_POPULATION_SIZE	SV_ESTIMATED_AVERAGE_POPULATION_SIZE	PASSED_PassFailValidateSequence	PASSED_PassFailValidateReadGroups
TCGA-A6-3807-01A-01W-0995-10_Illumina	49.6153846154	0.0	56.0	n/a	n/a	n/a	n/a	9.12955820636	0.1	718933.0	1	n/a	n/a	n/a	n/a	22:1	22.0	2.1537999564260875E-6	227176685	10270207	17:1	17.0	1.2571898813926818E-6	224095811	13351081	22:1	22.0	2.153801243149192E-6	227176688	10270204	n/a	n/a	n/a	1	1
TCGA-AA-3531-01A-01W-0831-10_SOLiD	203.461538462	0.0	229.0	n/a	n/a	n/a	n/a	4.45106814264	0.05	3411353.5	1	n/a	n/a	n/a	n/a	0:250414156	0.0	0.0	0	250414156	0:250414156	0.0	0.0	0	250414156	3:1	3.0	3.91384973399618E-8	182187086	68227070	n/a	n/a	n/a	1	1
TCGA-AA-3672-01A-01W-0900-09_IlluminaGA-DNASeq_exome	19.8859649123	0.0	56.0	1.0	1.0	1.0	1.0	5.07957566847	0.1	57424.6	0	1.0	1.0	1.0	1.0	25:1	25.0	4.897953601275161E-6	130589799	5163537	13:1	13.0	1.3246805687953618E-6	126000508	9752828	25:1	25.0	4.897953601275161E-6	130589799	5163537	8920.11448931	9058.07460545	8997.99540323	1	1
TCGA-AA-3821-10A-01W-0995-10_Illumina	49.7692307692	0.0	55.0	n/a	n/a	n/a	n/a	5.82470373116	0.1	947754.4	1
TCGA-AA-3872-01A-01W-0995-10_Illumina	50.8461538462	0.0	56.0	n/a	n/a	n/a	n/a	8.85819727448	0.1	771367.0	1	n/a	n/a	n/a	n/a	21:1	21.0	2.004992934282624E-6	220385841	10484203	16:1	16.0	1.2386460169568166E-6	217615307	13254737	21:1	21.0	2.0049925427061855E-6	220385840	10484204	n/a	n/a	n/a	1	1
TCGA-AA-3811-10A-01W-0995-10_Illumina	49.5	0.0	55.0	n/a	n/a	n/a	n/a	7.39602670377	0.1	1057838.4	1	n/a	n/a	n/a	n/a	10:1	10.0	5.138640781525322E-7	190610550	19259692	7:1	7.0	2.3303364025164506E-7	181929242	27941000	10:1	10.0	5.138640781525322E-7	190610550	19259692	n/a	n/a	n/a	1	1
TCGA-AA-3858-10A-01W-0900-09_IlluminaGA-DNASeq_exome	19.5877192982	0.0	56.0	1.0	1.0	1.0	1.0	4.94208099704	0.1	42379.2	0
TCGA-AA-3831-01A-01W-0900-09_IlluminaGA-DNASeq_exome	20.0964912281	0.0	56.0	1.0	1.0	1.0	1.0	4.44778495707	0.1	50276.4	0
TCGA-AA-3971-10A-01W-0999-10_Illumina	52.3076923077	0.0	57.0	n/a	n/a	n/a	n/a	7.53199507386	0.1	360634.4	1
TCGA-AA-3814-01A-01W-0900-09_IlluminaGA-DNASeq_exome	20.1315789474	0.0	56.0	1.0	1.0	1.0	1.0	4.2803674785	0.1	44886.4	0	1.0	1.0	1.0	1.0	30:1	30.0	8.277482523601554E-6	107553960	3604658	15:1	15.0	2.284236868031304E-6	104398164	6760454	30:1	30.0	8.277473184368933E-6	107553958	3604660	7592.16251557	7602.9073234	7597.9742414	1	1
TCGA-AG-3580-10A-01W-0831-10_SOLiD	201.230769231	0.0	224.0	n/a	n/a	n/a	n/a	2.99018074149	0.05	1849006.6	1
TCGA-AG-3600-10A-01W-0833-10_SOLiD	204.461538462	0.0	227.0	n/a	n/a	n/a	n/a	4.35534279502	0.05	3028593.25	1
TCGA-AG-3581-01A-01W-0831-10_SOLiD	201.576923077	0.0	226.0	n/a	n/a	n/a	n/a	5.02794404364	0.05	3603051.9	1	n/a	n/a	n/a	n/a	0:284138671	0.0	0.0	0	284138671	0:284138671	0.0	0.0	0	284138671	3:1	3.0	4.084076236590523E-8	212077633	72061038	n/a	n/a	n/a	1	1
TCGA-AA-3848-10A-01W-0900-09_IlluminaGA-DNASeq_exome	19.7894736842	0.0	56.0	1.0	1.0	1.0	1.0	5.29602287956	0.1	45238.8	0	1.0	1.0	1.0	1.0	33:1	33.0	7.933844961565658E-6	134665982	4119904	17:1	17.0	2.1601245064664907E-6	130998464	7787422	33:1	33.0	7.933837140799815E-6	134665980	4119906	8655.78086342	8752.30892678	8705.82578656	1	1
TCGA-AA-3552-01A-01W-0831-10_SOLiD	201.961538462	0.0	225.0	n/a	n/a	n/a	n/a	4.89121475972	0.05	3177066.1	1	n/a	n/a	n/a	n/a	0:276235560	0.0	0.0	0	276235560	0:276235560	0.0	0.0	0	276235560	3:1	3.0	5.267969262970965E-8	212694238	63541322	n/a	n/a	n/a	1	1
TCGA-AA-3526-10A-01W-0831-10_SOLiD	204.0	0.0	227.0	n/a	n/a	n/a	n/a	2.71898653714	0.05	1994671.65	1	n/a	n/a	n/a	n/a	0:152404579	0.0	0.0	0	152404579	0:152404579	0.0	0.0	0	152404579	3:1	3.0	7.069565566120772E-8	112511146	39893433	n/a	n/a	n/a	1	1
TCGA-AA-3870-01A-01W-0995-10_Illumina	47.5	0.0	53.0	n/a	n/a	n/a	n/a	6.65948011969	0.1	802139.4	1	n/a	n/a	n/a	n/a	12:1	12.0	9.498813555122863E-7	156738487	12845563	9:1	9.0	4.865623754925281E-7	151914313	17669737	12:1	12.0	9.498805857486593E-7	156738482	12845568	n/a	n/a	n/a	1	1
TCGA-AA-3815-01A-01W-0995-10_Illumina	50.6923076923	0.0	57.0	n/a	n/a	n/a	n/a	8.96808112495	0.1	625216.8	1	n/a	n/a	n/a	n/a	28:1	28.0	3.270117060865726E-6	233618067	8452235	22:1	22.0	2.0394357509000777E-6	231417998	10652304	28:1	28.0	3.270115485295798E-6	233618065	8452237	n/a	n/a	n/a	1	1
TCGA-AA-3867-10A-01W-0995-10_Illumina	50.8076923077	0.0	55.0	n/a	n/a	n/a	n/a	6.0096385238	0.1	804819.6	1	n/a	n/a	n/a	n/a	11:1	11.0	7.523995566337256E-7	156940694	14442538	7:1	7.0	3.4674079784559005E-7	150546354	20836878	11:1	11.0	7.52399774606405E-7	156940696	14442536	n/a	n/a	n/a	1	1
TCGA-AA-3855-01A-01W-0995-10_Illumina	50.9259259259	0.0	56.0	n/a	n/a	n/a	n/a	7.4657914494	0.1	647342.4	1
TCGA-AA-3518-10A-01W-0833-10_SOLiD	204.884615385	0.0	229.0	n/a	n/a	n/a	n/a	4.44935174953	0.05	2750881.45	1	n/a	n/a	n/a	n/a	0:249952835	0.0	0.0	0	249952835	0:249952835	0.0	0.0	0	249952835	4:1	4.0	6.440009982018545E-8	194935206	55017629	n/a	n/a	n/a	1	1
TCGA-AA-3526-01A-02W-0831-10_SOLiD	205.538461538	0.0	229.0	n/a	n/a	n/a	n/a	3.93796126137	0.05	3357192.2	1	n/a	n/a	n/a	n/a	0:223765987	0.0	0.0	0	223765987	0:223765987	0.0	0.0	0	223765987	2:1	2.0	3.4740875576151106E-8	156622143	67143844	n/a	n/a	n/a	1	1
TCGA-AA-3684-10A-01W-0900-09_IlluminaGA-DNASeq_exome	19.6666666667	0.0	56.0	1.0	1.0	1.0	1.0	6.38145906	0.1	69246.4	0
TCGA-AA-3688-01A-01W-0900-09_IlluminaGA-DNASeq_exome	19.7456140351	0.0	56.0	1.0	1.0	1.0	1.0	6.73765026015	0.1	72293.8	0
TCGA-AA-3672-10A-01W-0900-09_IlluminaGA-DNASeq_exome	19.8859649123	0.0	56.0	1.0	1.0	1.0	1.0	6.00722194741	0.1	57866.0	0	1.0	1.0	1.0	1.0	32:1	32.0	6.256744004645342E-6	161417319	5079265	16:1	16.0	1.7098190853841875E-6	156916716	9579868	32:1	32.0	6.256749009453886E-6	161417321	5079263	9717.35283019	10106.7367807	9879.13434168	1	1
TCGA-AA-3520-01A-01W-0831-10_SOLiD	192.961538462	0.0	218.0	n/a	n/a	n/a	n/a	4.3435241237	0.05	3102398.6	1	n/a	n/a	n/a	n/a	0:245274290	0.0	0.0	0	245274290	0:245274290	0.0	0.0	0	245274290	3:1	3.0	4.75918592530975E-8	183226318	62047972	n/a	n/a	n/a	1	1
TCGA-AA-3522-10A-01W-0831-10_SOLiD	203.923076923	0.0	227.0	n/a	n/a	n/a	n/a	2.91362911978	0.05	1962998.3	1	n/a	n/a	n/a	n/a	0:163557503	0.0	0.0	0	163557503	0:163557503	0.0	0.0	0	163557503	3:1	3.0	8.064225894855426E-8	124297537	39259966	n/a	n/a	n/a	1	1
TCGA-AA-3538-10A-01W-0831-10_SOLiD	202.925925926	0.0	226.0	n/a	n/a	n/a	n/a	3.01479988887	0.05	2209364.15	1	n/a	n/a	n/a	n/a	0:169067988	0.0	0.0	0	169067988	0:169067988	0.0	0.0	0	169067988	3:1	3.0	6.395886453587025E-8	124880705	44187283	n/a	n/a	n/a
TCGA-AA-3812-10A-01W-0900-09_IlluminaGA-DNASeq_exome	20.4649122807	0.0	57.0	1.0	1.0	1.0	1.0	5.19671973851	0.1	46227.2	0	1.0	1.0	1.0	1.0	35:1	35.0	8.79836357810855E-6	137940784	3959546	18:1	18.0	2.417867639572544E-6	134443510	7456820	35:1	35.0	8.79836357810855E-6	137940784	3959546	8339.83311938	8422.48682087	8390.76488471	1	1
TCGA-AA-3980-10A-01W-0999-10_Illumina	50.5769230769	0.0	57.0	n/a	n/a	n/a	n/a	8.98658639459	0.1	539232.2	1	n/a	n/a	n/a	n/a	16:1	16.0	1.1654030746283507E-6	220911303	13768001	10:1	10.0	4.3344306457733193E-7	212535622	22143682	16:1	16.0	1.1654027254944707E-6	220911301	13768003	n/a	n/a	n/a	1	1
TCGA-AA-3685-01A-02W-0900-09_IlluminaGA-DNASeq_exome	20.0087719298	0.0	56.0	1.0	1.0	1.0	1.0	5.66301438714	0.1	103136.4	0
TCGA-A6-3810-01A-01W-0995-10_Illumina	51.1923076923	0.0	56.0	n/a	n/a	n/a	n/a	8.6679772155	0.1	612150.6	1	n/a	n/a	n/a	n/a	26:1	26.0	3.2340768845823005E-6	216024246	8172898	21:1	21.0	2.046879898047932E-6	213972854	10224290	26:1	26.0	3.2340768845823005E-6	216024246	8172898	n/a	n/a	n/a	1	1
TCGA-A6-3810-11A-01W-0995-10_Illumina	50.3076923077	0.0	55.0	n/a	n/a	n/a	n/a	5.10555452323	0.1	840719.2	1	n/a	n/a	n/a	n/a	9:1	9.0	6.430402076483986E-7	131070639	14276891	6:1	6.0	3.084638726374878E-7	125200936	20146594	9:1	9.0	6.430398276992637E-7	131070635	14276895	n/a	n/a	n/a	1	1
TCGA-AA-3556-01A-01W-0831-10_SOLiD	199.230769231	0.0	223.0	n/a	n/a	n/a	n/a	2.89241046224	0.05	1789832.3	1
TCGA-AA-3856-10A-01W-0900-09_IlluminaGA-DNASeq_exome	19.9122807018	0.0	57.0	1.0	1.0	1.0	1.0	5.41214348858	0.1	40191.8	0
TCGA-AG-3580-01A-01W-0831-10_SOLiD	200.076923077	0.0	223.0	n/a	n/a	n/a	n/a	3.59961021638	0.05	2466010.95	1
TCGA-AA-3852-10A-01W-0900-09_IlluminaGA-DNASeq_exome	20.1578947368	0.0	57.0	1.0	1.0	1.0	1.0	5.02065798091	0.1	38493.2	1	1.0	1.0	1.0	1.0	38:1	38.0	1.1084264407684506E-5	130179755	3427033	20:1	20.0	3.0379560463569706E-6	127137651	6469137	38:1	38.0	1.1084244746102497E-5	130179752	3427036	8239.38254486	8324.24165989	8274.85373754
TCGA-AA-3814-10A-01W-0900-09_IlluminaGA-DNASeq_exome	20.7280701754	0.0	57.0	1.0	1.0	1.0	1.0	4.49668621858	0.1	45265.2	0	1.0	1.0	1.0	1.0	41:1	41.0	1.409862210531655E-5	120343748	2921618	22:1	22.0	4.056477784597976E-6	117874781	5390585	41:1	41.0	1.4098612336926022E-5	120343747	2921619	6646.72351052	6672.84419263	6655.63862419	1	1
TCGA-AA-3982-01A-02W-0995-10_Illumina	50.5769230769	0.0	55.0	n/a	n/a	n/a	n/a	8.7748759572	0.1	1596737.8	1	n/a	n/a	n/a	n/a	11:1	11.0	5.786360859372341E-7	215487378	19297816	9:1	9.0	4.143385624814222E-7	212156945	22628249	11:1	11.0	5.786363992089493E-7	215487383	19297811	n/a	n/a	n/a	1	1
TCGA-AA-3549-10A-01W-0831-10_SOLiD	206.730769231	0.0	228.0	n/a	n/a	n/a	n/a	3.73048861532	0.05	3348943.35	1	n/a	n/a	n/a	n/a	0:210057192	0.0	0.0	0	210057192	0:210057192	0.0	0.0	0	210057192	2:1	2.0	3.1893211551458263E-8	143078325	66978867	n/a	n/a	n/a	1	1
TCGA-AA-3679-10A-01W-0900-09_IlluminaGA-DNASeq_exome	20.3245614035	0.0	57.0	1.0	1.0	1.0	1.0	5.2763217658	0.1	66279.4	0	1.0	1.0	1.0	1.0	32:1	32.0	7.282557138854865E-6	141269092	4404348	17:1	17.0	2.0725779208278767E-6	137527534	8145906	32:1	32.0	7.282543704728056E-6	141269088	4404352	8631.15841086	8704.16197719	8668.56333632	1	1
TCGA-AA-3520-10A-01W-0831-10_SOLiD	203.807692308	0.0	228.0	n/a	n/a	n/a	n/a	3.43155290385	0.05	2491670.9	1	n/a	n/a	n/a	n/a	0:193034184	0.0	0.0	0	193034184	0:193034184	0.0	0.0	0	193034184	3:1	3.0	5.766389703264866E-8	143200766	49833418	n/a	n/a	n/a	1	1
TCGA-AG-3593-10A-01W-0831-10_SOLiD	202.269230769	0.0	227.0	n/a	n/a	n/a	n/a	3.4023014753	0.05	2373654.9	1	n/a	n/a	n/a	n/a	0:190757109	0.0	0.0	0	190757109	0:190757109	0.0	0.0	0	190757109	3:1	3.0	6.35773735382664E-8	143284011	47473098	n/a	n/a	n/a	1	1
TCGA-AA-3666-01A-02W-0900-09_IlluminaGA-DNASeq_exome	19.7192982456	0.0	56.0	1.0	1.0	1.0	1.0	7.64797229868	0.1	187936.4	0
TCGA-AA-3681-10A-01W-0900-09_IlluminaGA-DNASeq_exome	20.1140350877	0.0	56.0	1.0	1.0	1.0	1.0	5.20299092847	0.1	63311.4	0
TCGA-AA-3950-10A-01W-0995-10_Illumina	49.5384615385	0.0	55.0					7.39495188858	0.1	922450.7	1
TCGA-AA-3678-01A-01W-0900-09_IlluminaGA-DNASeq_exome	20.3333333333	0.0	57.0	1.0	1.0	1.0	1.0	4.79699320677	0.1	60470.0	0	1.0	1.0	1.0	1.0	31:1	31.0	7.619886801328015E-6	123730114	4029614	16:1	16.0	2.1649288017704425E-6	120305196	7454532	31:1	31.0	7.6198714272369535E-6	123730110	4029618	7292.4120603	7427.54610816	7339.61869636	1	1
TCGA-AG-3605-01A-01W-0833-10_SOLiD	199.269230769	0.0	223.0	n/a	n/a	n/a	n/a	3.61059063857	0.05	2939941.35	1
TCGA-AA-3556-10A-01W-0831-10_SOLiD	202.346153846	0.0	226.0	n/a	n/a	n/a	n/a	2.92448076586	0.05	2044093.35	1
TCGA-AA-3867-01A-01W-0995-10_Illumina	50.3461538462	0.0	56.0	n/a	n/a	n/a	n/a	8.62495371581	0.1	926539.0	1
TCGA-AG-3584-10A-01W-0831-10_SOLiD	205.0	0.0	228.0	n/a	n/a	n/a	n/a	4.62099824662	0.05	3096185.5	1	n/a	n/a	n/a	n/a	1:260544172	3.83812077746e-09	3.838120777462641E-9	1	260544172	0:260544173	0.0	0.0	0	260544173	3:1	3.0	5.179764770801174E-8	198620462	61923711	n/a	n/a	n/a	1	1
TCGA-AA-3548-10A-01W-0831-10_SOLiD	203.230769231	0.0	227.0	n/a	n/a	n/a	n/a	3.01599576533	0.05	2215927.05	1	n/a	n/a	n/a	n/a	0:169407742	0.0	0.0	0	169407742	0:169407742	0.0	0.0	0	169407742	3:1	3.0	6.36867239317953E-8	125089201	44318541	n/a	n/a	n/a	1	1
TCGA-AA-3521-01A-01W-0831-10_SOLiD	202.115384615	0.0	227.0	n/a	n/a	n/a	n/a	3.20968953968	0.05	1650743.15	1	n/a	n/a	n/a	n/a	0:180307327	0.0	0.0	0	180307327	0:180307327	0.0	0.0	0	180307327	4:1	4.0	1.35133034267125E-7	147292464	33014863	n/a	n/a	n/a	1	1
TCGA-AG-3611-10A-01W-0833-10_SOLiD	204.615384615	0.0	227.0	n/a	n/a	n/a	n/a	3.60112834243	0.05	2400272.9	1
TCGA-AA-3525-10A-01W-0833-10_SOLiD	204.346153846	0.0	227.0	n/a	n/a	n/a	n/a	3.72640589261	0.05	2890262.9	1	n/a	n/a	n/a	n/a	0:210356786	0.0	0.0	0	210356786	0:210356786	0.0	0.0	0	210356786	3:1	3.0	4.5654319545434113E-8	152551528	57805258	n/a	n/a	n/a	1	1
TCGA-AA-3818-10A-01W-0900-09_IlluminaGA-DNASeq_exome	19.8333333333	0.0	56.0	1.0	1.0	1.0	1.0	5.36873074096	0.1	86926.6	0
TCGA-AF-2689-01A-01W-0831-10_SOLiD	201.846153846	0.0	226.0	n/a	n/a	n/a	n/a	4.37563682643	0.05	3321101.65	1
TCGA-AA-3531-10A-01W-0831-10_SOLiD	201.346153846	0.0	225.0	n/a	n/a	n/a	n/a	2.87983025025	0.05	2100501.0	1	n/a	n/a	n/a	n/a	0:161165553	0.0	0.0	0	161165553	0:161165553	0.0	0.0	0	161165553	3:1	3.0	6.75162693468003E-8	119155533	42010020	n/a	n/a	n/a	1	1
TCGA-A6-2677-01A-01W-0831-10_SOLiD	192.576923077	0.0	220.0	n/a	n/a	n/a	n/a	3.44680935863	0.05	2841914.25	1	n/a	n/a	n/a	n/a	0:193632857	0.0	0.0	0	193632857	0:193632857	0.0	0.0	0	193632857	2:1	2.0	4.2343517693801775E-8	136794572	56838285	n/a	n/a	n/a	1	1
TCGA-AA-3715-01A-01W-0900-09_IlluminaGA-DNASeq_exome	21.1140350877	0.0	58.0	1.0	1.0	1.0	1.0	5.59564748308	0.1	116339.8	0	1.0	1.0	1.0	1.0	71:1	71.0	3.463322461518159E-5	146896647	2059489	49:1	49.0	1.6713564107124135E-5	146000556	2955580	71:1	71.0	3.463322461518159E-5	146896647	2059489	6671.3923025	6856.09889395	6755.63135492	1	1
TCGA-AA-3837-01A-01W-0900-09_IlluminaGA-DNASeq_exome	19.7931034483	0.0	56.0	1.0	1.0	1.0	1.0	5.22526752965	0.1	67547.4	0
TCGA-AA-3851-01A-01W-0995-10_Illumina	50.3076923077	0.0	56.0	n/a	n/a	n/a	n/a	7.93571427247	0.1	833728.4	1	n/a	n/a	n/a	n/a	19:1	19.0	1.7994352215899172E-6	201548276	10583308	16:1	16.0	1.2108887872930376E-6	199302254	12829330	19:1	19.0	1.7994359195493668E-6	201548278	10583306	n/a	n/a	n/a	1	1
TCGA-AG-3593-01A-01W-0831-10_SOLiD	200.769230769	0.0	226.0	n/a	n/a	n/a	n/a	3.1544058558	0.05	2079321.35	1	n/a	n/a	n/a	n/a	0:177062037	0.0	0.0	0	177062037	0:177062037	0.0	0.0	0	177062037	3:1	3.0	7.833536984194198E-8	135475610	41586427	n/a	n/a	n/a	1	1
TCGA-AA-3667-10A-01W-0900-09_IlluminaGA-DNASeq_exome	21.0260869565	0.0	58.0	1.0	1.0	1.0	1.0	5.32530363828	0.1	156450.8	0
TCGA-AA-3695-01A-01W-0900-09_IlluminaGA-DNASeq_exome	19.8859649123	0.0	56.0	1.0	1.0	1.0	1.0	4.70033640518	0.1	85277.5	0
TCGA-AA-3524-10A-01W-0831-10_SOLiD	202.461538462	0.0	226.0	n/a	n/a	n/a	n/a	2.89629046502	0.05	1819053.25	1	n/a	n/a	n/a	n/a	0:163234697	0.0	0.0	0	163234697	0:163234697	0.0	0.0	0	163234697	3:1	3.0	9.584116623777563E-8	126853632	36381065	n/a	n/a	n/a	1	1
TCGA-AA-3561-01A-01W-0831-10_SOLiD	195.038461538	0.0	221.0	n/a	n/a	n/a	n/a	5.4513621204	0.05	3285550.15	1
TCGA-AA-3862-10A-01W-0995-10_Illumina	51.3076923077	0.0	56.0	n/a	n/a	n/a	n/a	6.11479146728	0.1	872227.0	1
TCGA-AA-3664-01A-01W-0900-09_IlluminaGA-DNASeq_exome	20.8684210526	0.0	57.0	1.0	1.0	1.0	1.0	5.87225469024	0.1	78286.6	0
TCGA-AA-3866-01A-01W-0995-10_Illumina	49.3461538462	0.0	56.0	n/a	n/a	n/a	n/a	8.17560804207	0.1	1101271.0	1
TCGA-AA-3833-10A-01W-0900-09_IlluminaGA-DNASeq_exome	20.7807017544	0.0	57.0	1.0	1.0	1.0	1.0	5.4689747941	0.1	54982.8	0
TCGA-AA-3688-10A-01W-0900-09_IlluminaGA-DNASeq_exome	19.8448275862	0.0	56.0	1.0	1.0	1.0	1.0	4.69129298742	0.1	55230.2	0
TCGA-AA-A00D-10A-01W-A005-10_SOLiD	203.730769231	0.0	226.0	n/a	n/a	n/a	n/a	5.63892656041	0.05	4741913.1	1
TCGA-AA-3833-01A-01W-0900-09_IlluminaGA-DNASeq_exome	20.6578947368	0.0	57.0	1.0	1.0	1.0	1.0	5.72025257532	0.1	52981.6	0
TCGA-AA-3989-10A-01W-0999-10_Illumina	51.1923076923	0.0	56.0	n/a	n/a	n/a	n/a	7.4324940484	0.1	1036474.2	1
TCGA-AG-3594-01A-02W-0831-10_SOLiD	203.0	0.0	226.0	n/a	n/a	n/a	n/a	3.98903236383	0.05	2965640.35	1	n/a	n/a	n/a	n/a	0:224928836	0.0	0.0	0	224928836	0:224928836	0.0	0.0	0	224928836	3:1	3.0	4.707663496767846E-8	165616029	59312807	n/a	n/a	n/a	1	1
TCGA-AA-3532-01A-01W-0831-10_SOLiD	204.038461538	0.0	227.0	n/a	n/a	n/a	n/a	4.17489024511	0.05	2588496.2	1	n/a	n/a	n/a	n/a	0:234924581	0.0	0.0	0	234924581	0:234924581	0.0	0.0	0	234924581	4:1	4.0	6.833810172430676E-8	183154657	51769924	n/a	n/a	n/a	1	1
TCGA-AA-3527-01A-01W-0831-10_SOLiD	201.653846154	0.0	226.0	n/a	n/a	n/a	n/a	2.9767890312	0.05	1932936.9	1	n/a	n/a	n/a	n/a	0:166926898	0.0	0.0	0	166926898	0:166926898	0.0	0.0	0	166926898	3:1	3.0	8.582691844444339E-8	128268160	38658738	n/a	n/a	n/a	1	1
TCGA-A6-2678-10A-01W-0831-10_SOLiD	205.076923077	0.0	229.0	n/a	n/a	n/a	n/a	2.82244236997	0.05	1749419.4	1	n/a	n/a	n/a	n/a	0:157335300	0.0	0.0	0	157335300	0:157335300	0.0	0.0	0	157335300	3:1	3.0	9.994133456199293E-8	122346912	34988388	n/a	n/a	n/a	1	1
TCGA-AA-3553-10A-01W-0831-10_SOLiD	202.807692308	0.0	226.0	n/a	n/a	n/a	n/a	3.10501249902	0.05	2692288.8	1	n/a	n/a	n/a	n/a	0:173894362	0.0	0.0	0	173894362	0:173894362	0.0	0.0	0	173894362	2:1	2.0	4.1405093403157764E-8	120048586	53845776	n/a	n/a	n/a
TCGA-AA-3864-10A-01W-0995-10_Illumina	51.5769230769	0.0	56.0	n/a	n/a	n/a	n/a	6.22532931722	0.1	905276.6	1
TCGA-AA-3679-01A-02W-0900-09_IlluminaGA-DNASeq_exome	20.0438596491	0.0	58.0	1.0	1.0	1.0	1.0	5.16553054409	0.1	61729.4	0	1.0	1.0	1.0	1.0	28:1	28.0	5.775518963888008E-6	136850752	4867748	15:1	15.0	1.5948729119845882E-6	132600298	9118202	28:1	28.0	5.775518963888008E-6	136850752	4867748	8949.22169811	9017.43986663	8974.80930961	1	1
TCGA-AA-3696-10A-01W-0900-09_IlluminaGA-DNASeq_exome	20.0175438596	0.0	56.0	1.0	1.0	1.0	1.0	4.98283315678	0.1	50693.8	0
TCGA-AA-3548-01A-01W-0831-10_SOLiD	201.346153846	0.0	226.0	n/a	n/a	n/a	n/a	2.87374425172	0.05	1871490.5	1	n/a	n/a	n/a	n/a	0:160965370	0.0	0.0	0	160965370	0:160965370	0.0	0.0	0	160965370	3:1	3.0	8.817728915699823E-8	123535560	37429810	n/a	n/a	n/a	1	1
TCGA-A6-3808-11A-01W-0995-10_Illumina	50.3846153846	0.0	55.0	n/a	n/a	n/a	n/a	5.22023176375	0.1	1105112.6	1	n/a	n/a	n/a	n/a	8:1	8.0	4.5399580359899013E-7	131579652	17024268	5:1	5.0	2.3749494782990246E-7	125606512	22997408	8:1	8.0	4.539959171699769E-7	131579654	17024266	n/a	n/a	n/a	1	1
TCGA-AA-3819-10A-01W-0900-09_IlluminaGA-DNASeq_exome	19.9739130435	0.0	56.0	1.0	1.0	1.0	1.0	5.06793531267	0.1	76385.2	0
TCGA-AA-3986-10A-01W-0999-10_Illumina	50.5	0.0	55.0	n/a	n/a	n/a	n/a	8.15741607466	0.1	866731.6	1	n/a	n/a	n/a	n/a	11:1	11.0	6.09435713327566E-7	214093608	18742948	7:1	7.0	2.4565377405958597E-7	204017981	28818575	11:1	11.0	6.094360527153034E-7	214093613	18742943	n/a	n/a	n/a		1
TCGA-A6-2677-10A-01W-0831-10_SOLiD	202.538461538	0.0	227.0	n/a	n/a	n/a	n/a	4.24261191554	0.05	2709961.65	1	n/a	n/a	n/a	n/a	0:238616628	0.0	0.0	0	238616628	0:238616628	0.0	0.0	0	238616628	3:1	3.0	6.277917464339717E-8	184417395	54199233	n/a	n/a	n/a	1	1
TCGA-AA-3869-01A-01W-0995-10_Illumina	43.9615384615	0.0	49.0	n/a	n/a	n/a	n/a	5.1432447822	0.1	988377.8	1	n/a	n/a	n/a	n/a	6:1	6.0	3.5470936464191254E-7	104336023	17150659	4:1	4.0	1.6280865756502938E-7	97069145	24417537	6:1	6.0	3.547094989327989E-7	104336026	17150656	n/a	n/a	n/a	1	1
TCGA-AA-3854-10A-01W-0900-09_IlluminaGA-DNASeq_exome	20.0438596491	0.0	57.0	1.0	1.0	1.0	1.0	5.45994759977	0.1	46384.6	0
TCGA-AA-3846-10A-01W-0995-10_Illumina	49.9230769231	0.0	55.0	n/a	n/a	n/a	n/a	6.32029056644	0.1	998880.6	1	n/a	n/a	n/a	n/a	10:1	10.0	6.12739278432046E-7	162810924	16300612	7:1	7.0	3.060680289376541E-7	156499120	22612416	10:1	10.0	6.127394363189017E-7	162810926	16300610	n/a	n/a	n/a	1	1
TCGA-AA-3673-01A-01W-0900-09_IlluminaGA-DNASeq_exome	19.7807017544	0.0	57.0	1.0	1.0	1.0	1.0	5.56039917227	0.1	53665.6	0	1.0	1.0	1.0	1.0	32:1	32.0	7.09481743599586E-6	145967542	4535838	17:1	17.0	1.9488677743906354E-6	141968359	8535021	32:1	32.0	7.094814259053361E-6	145967541	4535839	8201.02084419	8495.59936134	8310.17507975	1	1
TCGA-AA-3819-01A-01W-0900-09_IlluminaGA-DNASeq_exome	19.6754385965	0.0	55.0	1.0	1.0	1.0	1.0	5.49644752954	0.1	95415.6	0
TCGA-AG-3574-10A-01W-0831-10_SOLiD	199.730769231	0.0	224.0	n/a	n/a	n/a	n/a	3.92728338959	0.05	2686932.55	1
TCGA-AA-3812-01A-01W-0900-09_IlluminaGA-DNASeq_exome	20.5263157895	0.0	57.0	1.0	1.0	1.0	1.0	5.39889912502	0.1	56609.0	0	1.0	1.0	1.0	1.0	32:1	32.0	7.294169609666721E-6	142113392	4413972	17:1	17.0	2.0256239712997005E-6	138265510	8261854	32:1	32.0	7.294169609666721E-6	142113392	4413972	7755.25313983	7927.76865877	7843.65667558	1	1
TCGA-AA-3519-10A-01W-0831-10_SOLiD	205.730769231	0.0	229.0	n/a	n/a	n/a	n/a	3.21278924054	0.05	2494319.5	1	n/a	n/a	n/a	n/a	0:180133125	0.0	0.0	0	180133125	0:180133125	0.0	0.0	0	180133125	3:1	3.0	5.233626069660402E-8	130246735	49886390	n/a	n/a	n/a	1	1
TCGA-AA-3979-01A-01W-0995-10_Illumina	33.3461538462	0.0	36.0	n/a	n/a	n/a	n/a	7.42478731375	0.1	1944316.4	1	n/a	n/a	n/a	n/a	10:1	10.0	5.09397922283441E-7	192571072	19443164	10:1	10.0	5.09397922283441E-7	192571072	19443164	10:1	10.0	5.09397922283441E-7	192571072	19443164	n/a	n/a	n/a	1	1
TCGA-AA-3680-01A-01W-0900-09_IlluminaGA-DNASeq_exome	19.7543859649	0.0	56.0	1.0	1.0	1.0	1.0	6.3109840557	0.1	78937.8	1	1.0	1.0	1.0	1.0	26:1	26.0	4.20283817349191E-6	162552360	6219068	13:1	13.0	1.1579236221652196E-6	157122674	11648754	26:1	26.0	4.202843683308147E-6	162552364	6219064	8493.90595321	9185.41600704	8735.52435048	1	1
TCGA-AA-3851-10A-01W-0995-10_Illumina	51.3461538462	0.0	56.0	n/a	n/a	n/a	n/a	6.90211843432	0.1	1007125.2	1	n/a	n/a	n/a	n/a	14:1	14.0	9.973234237462232E-7	183323950	13557874	11:1	11.0	6.190298151088936E-7	179837329	17044495	14:1	14.0	9.97323576307381E-7	183323951	13557873	n/a	n/a	n/a	1	1
TCGA-AG-3602-01A-02W-0833-10_SOLiD	200.777777778	0.0	225.0	n/a	n/a	n/a	n/a	4.52921900673	0.05	2703957.75	1
TCGA-AA-3877-01A-01W-0995-10_Illumina	49.037037037	0.0	57.0	n/a	n/a	n/a	n/a	7.16193555641	0.1	457772.0	1	n/a	n/a	n/a	n/a	30:1	30.0	4.8079044165531905E-6	184862470	6200782	23:1	23.0	2.9934948485727287E-6	183239408	7823844	30:1	30.0	4.8079044165531905E-6	184862470	6200782	n/a	n/a	n/a	1	1
TCGA-AA-A00K-01A-02W-A005-10_SOLiD	202.730769231	0.0	228.0					3.90139760847	0.05	2786406.7	1
TCGA-AA-3534-01A-01W-0831-10_SOLiD	201.5	0.0	227.0	n/a	n/a	n/a	n/a	3.00238156628	0.05	1535362.55	1	n/a	n/a	n/a	n/a	0:167911852	0.0	0.0	0	167911852	0:167911852	0.0	0.0	0	167911852	4:1	4.0	1.4550797519366773E-7	137204601	30707251	n/a	n/a	n/a	1	1
TCGA-AA-3544-01A-01W-0831-10_SOLiD	200.692307692	0.0	224.0	n/a	n/a	n/a	n/a	4.6064400204	0.05	2767502.25	1	n/a	n/a	n/a	n/a	0:259978354	0.0	0.0	0	259978354	0:259978354	0.0	0.0	0	259978354	4:1	4.0	6.679281676232893E-8	204628309	55350045	n/a	n/a	n/a	1	1
TCGA-AA-3818-01A-01W-0900-09_IlluminaGA-DNASeq_exome	19.8684210526	0.0	56.0	1.0	1.0	1.0	1.0	5.69450915201	0.1	93286.6	0
TCGA-AF-3400-10A-01W-0831-10_SOLiD	203.346153846	0.0	226.0	n/a	n/a	n/a	n/a	2.81813904284	0.05	1738335.0	1
TCGA-AG-3609-10A-01W-0833-10_SOLiD	203.230769231	0.0	228.0	n/a	n/a	n/a	n/a	5.6268085948	0.05	3646957.0	1
TCGA-AA-3715-10A-01W-0900-09_IlluminaGA-DNASeq_exome	20.3859649123	0.0	57.0	1.0	1.0	1.0	1.0	4.58142998066	0.1	53062.6	0	1.0	1.0	1.0	1.0	37:1	37.0	1.1429892789395193E-5	122080823	3268155	20:1	20.0	3.3088160318083263E-6	119343291	6005687	37:1	37.0	1.1429871524427731E-5	122080820	3268158	7498.00793409	7709.75106772	7597.11947788	1	1
TCGA-AA-3517-01A-01W-0831-10_SOLiD	200.0	0.0	227.0	n/a	n/a	n/a	n/a	2.36766935627	0.05	1569381.2	1	n/a	n/a	n/a	n/a	0:133260937	0.0	0.0	0	133260937	0:133260937	0.0	0.0	0	133260937	3:1	3.0	1.0340547813608924E-7	101873313	31387624	n/a	n/a	n/a	1	1
TCGA-AA-3986-01A-02W-0995-10_Illumina	51.3076923077	0.0	56.0	n/a	n/a	n/a	n/a	7.30796779227	0.1	1276088.6	1	n/a	n/a	n/a	n/a	13:1	13.0	8.670043551994981E-7	193597204	14943038	11:1	11.0	6.526873304842805E-7	191415050	17125192	13:1	13.0	8.670041141602743E-7	193597202	14943040	n/a	n/a	n/a	1	1
TCGA-A6-2670-10A-01W-0831-10_SOLiD	199.961538462	0.0	223.0	n/a	n/a	n/a	n/a	3.4734319655	0.05	3175942.05	1	n/a	n/a	n/a	n/a	0:195986523	0.0	0.0	0	195986523	0:195986523	0.0	0.0	0	195986523	2:1	2.0	3.283256453710365E-8	132467682	63518841	n/a	n/a	n/a	1	1
TCGA-AA-3710-01A-01W-0995-10_Illumina	51.2307692308	0.0	57.0	n/a	n/a	n/a	n/a	7.79275872453	0.1	456789.2	1
TCGA-AA-3864-01A-01W-0995-10_Illumina	50.3846153846	0.0	56.0	n/a	n/a	n/a	n/a	8.5842433472	0.1	961434.2	1
TCGA-AG-3578-01A-01W-0831-10_SOLiD	193.62962963	0.0	223.0	n/a	n/a	n/a	n/a	3.17061211315	0.05	1941744.4	1
TCGA-AA-3673-10A-01W-0900-09_IlluminaGA-DNASeq_exome	20.3947368421	0.0	58.0	1.0	1.0	1.0	1.0	5.26136463719	0.1	43253.4	0	1.0	1.0	1.0	1.0	45:1	45.0	1.5272477401506567E-5	132184987	2941957	24:1	24.0	4.363599739823092E-6	129675562	5451382	45:1	45.0	1.5272456405392086E-5	132184985	2941959	6561.48745046	6642.42342033	6601.29992887	1	1
TCGA-AG-3602-10A-01W-0833-10_SOLiD	203.615384615	0.0	227.0	n/a	n/a	n/a	n/a	4.21470448612	0.05	3411252.9	1
TCGA-A6-2676-10A-01W-0833-10_SOLiD	202.5	0.0	227.0	n/a	n/a	n/a	n/a	3.94895590433	0.05	2610643.15	1	n/a	n/a	n/a	n/a	0:221915526	0.0	0.0	0	221915526	0:221915526	0.0	0.0	0	221915526	3:1	3.0	6.224918103431334E-8	169702663	52212863	n/a	n/a	n/a	1	1
TCGA-AA-3955-01A-02W-0995-10_Illumina	50.6538461538	0.0	56.0	n/a	n/a	n/a	n/a	7.0738548361	0.1	1398117.8	1
TCGA-AG-3612-10A-01W-0833-10_SOLiD	203.576923077	0.0	227.0	n/a	n/a	n/a	n/a	3.24598389258	0.05	2058903.4	1
TCGA-AA-3971-01A-01W-0995-10_Illumina	33.3461538462	0.0	36.0	n/a	n/a	n/a	n/a	6.82111747421	0.1	1599040.0	1
TCGA-AA-3538-01A-01W-0831-10_SOLiD	202.230769231	0.0	229.0	n/a	n/a	n/a	n/a	2.86481276273	0.05	1976141.95	1	n/a	n/a	n/a	n/a	0:160287420	0.0	0.0	0	160287420	0:160287420	0.0	0.0	0	160287420	3:1	3.0	7.731135988151655E-8	120764581	39522839	n/a	n/a	n/a	1	1
TCGA-AA-3516-10A-01W-0833-10_SOLiD	203.807692308	0.0	228.0	n/a	n/a	n/a	n/a	3.85077762943	0.05	2527697.85	1	n/a	n/a	n/a	n/a	0:215974098	0.0	0.0	0	215974098	0:215974098	0.0	0.0	0	215974098	3:1	3.0	6.472589692089627E-8	165420141	50553957	n/a	n/a	n/a	1	1
TCGA-AA-3518-01A-02W-0833-10_SOLiD	202.615384615	0.0	227.0	n/a	n/a	n/a	n/a	3.94536638315	0.05	2426743.1	1	n/a	n/a	n/a	n/a	0:221355570	0.0	0.0	0	221355570	0:221355570	0.0	0.0	0	221355570	4:1	4.0	7.336487496951027E-8	172820708	48534862	n/a	n/a	n/a	1	1
TCGA-AA-3949-10A-01W-0995-10_Illumina	50.0	0.0	55.0	n/a	n/a	n/a	n/a	6.39982581552	0.1	809973.2	1
TCGA-AA-3561-10A-01W-0831-10_SOLiD	197.384615385	0.0	220.0	n/a	n/a	n/a	n/a	4.40991722136	0.05	3066404.9	1
TCGA-AA-3681-01A-01W-0900-09_IlluminaGA-DNASeq_exome	20.0526315789	0.0	56.0	1.0	1.0	1.0	1.0	5.25162230042	0.1	69372.4	0
TCGA-AA-3693-10A-01W-0900-09_IlluminaGA-DNASeq_exome	19.8421052632	0.0	57.0	1.0	1.0	1.0	1.0	5.04540105753	0.1	78746.6	0
TCGA-AA-3524-01A-02W-0831-10_SOLiD	203.923076923	0.0	228.0	n/a	n/a	n/a	n/a	2.93230670486	0.05	1895909.6	1	n/a	n/a	n/a	n/a	1:82257595	1.2156932135e-08	6.078466104427598E-9	2	164515189	1:82257595	1.2156932135e-08	6.078466104427598E-9	2	164515189	3:1	3.0	8.804975830635879E-8	126596999	37918192	n/a	n/a	n/a	1	1
TCGA-A6-2672-10A-01W-0833-10_SOLiD	203.307692308	0.0	227.0	n/a	n/a	n/a	n/a	4.15168475063	0.05	2646687.45	1	n/a	n/a	n/a	n/a	0:233305004	0.0	0.0	0	233305004	0:233305004	0.0	0.0	0	233305004	3:1	3.0	6.437274363515991E-8	180371255	52933749	n/a	n/a	n/a	1	1
TCGA-AA-3984-10A-01W-0999-10_Illumina	49.6923076923	0.0	55.0	n/a	n/a	n/a	n/a	7.39998850707	0.1	1134818.8	1	n/a	n/a	n/a	n/a	10:1	10.0	5.064322703391372E-7	190507427	19395245	7:1	7.0	2.4228554610774426E-7	182460371	27442301	10:1	10.0	5.064323252197871E-7	190507428	19395244	n/a	n/a	n/a	1	1
TCGA-AA-3693-01A-01W-0900-09_IlluminaGA-DNASeq_exome	19.8333333333	0.0	60.0	1.0	1.0	1.0	1.0	4.89318224413	0.1	92042.6	0
TCGA-AF-2689-10A-01W-0831-10_SOLiD	201.346153846	0.0	226.0	n/a	n/a	n/a	n/a	2.82886742752	0.05	1375221.55	1
TCGA-AA-3947-01A-01W-0995-10_Illumina	49.6923076923	0.0	56.0	n/a	n/a	n/a	n/a	9.02819019823	0.1	1526439.0	1
TCGA-AA-3855-10A-01W-0995-10_Illumina	51.0	0.0	56.0	n/a	n/a	n/a	n/a	6.68928281924	0.1	990352.0	1
TCGA-A6-2672-01A-01W-0833-10_SOLiD	202.423076923	0.0	226.0	n/a	n/a	n/a	n/a	4.63873906501	0.05	3429728.2	1	n/a	n/a	n/a	n/a	0:261419851	0.0	0.0	0	261419851	0:261419851	0.0	0.0	0	261419851	3:1	3.0	4.098119200946063E-8	192825287	68594564	n/a	n/a	n/a	1	1
TCGA-AA-3852-01A-01W-0900-09_IlluminaGA-DNASeq_exome	19.7719298246	0.0	56.0	1.0	1.0	1.0	1.0	5.30561569286	0.1	50802.4	0	1.0	1.0	1.0	1.0	30:1	30.0	7.106921749319236E-6	130045059	4277659	16:1	16.0	1.949930350794811E-6	126275424	8047294	30:1	30.0	7.106921749319236E-6	130045059	4277659	8350.49029126	8478.84118907	8420.42976734	1	1
TCGA-AA-3549-01A-02W-0831-10_SOLiD	204.192307692	0.0	228.0	n/a	n/a	n/a	n/a	4.64183127054	0.05	3338286.4	1	n/a	n/a	n/a	n/a	0:262037485	0.0	0.0	0	262037485	0:262037485	0.0	0.0	0	262037485	3:1	3.0	4.380586458287807E-8	195271757	66765728	n/a	n/a	n/a	1	1
TCGA-AA-3695-10A-01W-0900-09_IlluminaGA-DNASeq_exome	20.1315789474	0.0	56.0	1.0	1.0	1.0	1.0	4.55265181865	0.1	71184.2	0
TCGA-AA-3875-01A-01W-0900-09_IlluminaGA-DNASeq_exome	20.0438596491	0.0	57.0	1.0	1.0	1.0	1.0	4.72699350297	0.1	44578.0	0	1.0	1.0	1.0	1.0	35:1	35.0	1.0120285111463115E-5	119829949	3441013	18:1	18.0	2.820374478030714E-6	116834717	6436245	35:1	35.0	1.0120291078075652E-5	119829950	3441012	7687.65133172	7782.41969379	7744.94353721	1	1
TCGA-AG-3594-10A-01W-0831-10_SOLiD	202.923076923	0.0	225.0	n/a	n/a	n/a	n/a	3.53904911673	0.05	3316095.55	1	n/a	n/a	n/a	n/a	0:199460879	0.0	0.0	0	199460879	0:199460879	0.0	0.0	0	199460879	2:1	2.0	3.026851560630153E-8	133138968	66321911	n/a	n/a	n/a	1	1
TCGA-A6-2676-01A-01W-0833-10_SOLiD	200.461538462	0.0	224.0	n/a	n/a	n/a	n/a	4.56877596331	0.05	3404360.6	1	n/a	n/a	n/a	n/a	0:258276350	0.0	0.0	0	258276350	0:258276350	0.0	0.0	0	258276350	3:1	3.0	4.1025568466046065E-8	190189138	68087212	n/a	n/a	n/a	1	1
TCGA-AG-3600-01A-01W-0833-10_SOLiD	202.615384615	0.0	226.0	n/a	n/a	n/a	n/a	3.94578663848	0.05	2828087.65	1	n/a	n/a	n/a	n/a	0:222175645	0.0	0.0	0	222175645	0:222175645	0.0	0.0	0	222175645	3:1	3.0	5.1766766852396976E-8	165613892	56561753	n/a	n/a	n/a
TCGA-AG-3578-10A-01W-0831-10_SOLiD	202.0	0.0	226.0	n/a	n/a	n/a	n/a	4.03671330749	0.05	2609409.25	1
TCGA-AA-3979-10A-01W-0999-10_Illumina	52.1923076923	0.0	57.0	n/a	n/a	n/a	n/a	8.5982741354	0.1	447670.6	1	n/a	n/a	n/a	n/a	37:1	37.0	6.256871937397487E-6	221911754	5955408	30:1	30.0	3.988582955729238E-6	220433051	7434111	37:1	37.0	6.256869807962312E-6	221911753	5955409	n/a	n/a	n/a	1	1
TCGA-AA-3866-10A-01W-0995-10_Illumina	50.0	0.0	55.0	n/a	n/a	n/a	n/a	6.80697514891	0.1	1123577.6	1
TCGA-AA-3860-10A-01W-0902-09_IlluminaGA-DNASeq_exome	19.9298245614	0.0	56.0	1.0	1.0	1.0	1.0	4.90823960297	0.1	44653.2	0
TCGA-AG-3584-01A-01W-0831-10_SOLiD	203.038461538	0.0	228.0	n/a	n/a	n/a	n/a	4.57919181849	0.05	2903697.25	1	n/a	n/a	n/a	n/a	0:257860519	0.0	0.0	0	257860519	0:257860519	0.0	0.0	0	257860519	3:1	3.0	5.923844388563043E-8	199786574	58073945	n/a	n/a	n/a	1	1
TCGA-AA-3554-01A-01W-0833-10_SOLiD	127.464285714	0.0	142.0	n/a	n/a	n/a	n/a	5.30297178416	0.025	3383739.0	1
TCGA-AG-3611-01A-01W-0833-10_SOLiD	205.074074074	0.0	227.0	n/a	n/a	n/a	n/a	3.46617349205	0.05	2562855.65	1
TCGA-AA-3514-01A-02W-0831-10_SOLiD	201.730769231	0.0	227.0	n/a	n/a	n/a	n/a	2.81334728334	0.05	1861568.85	1	n/a	n/a	n/a	n/a	0:157318779	0.0	0.0	0	157318779	0:157318779	0.0	0.0	0	157318779	3:1	3.0	8.663218169486419E-8	120087402	37231377	n/a	n/a	n/a	1	1
TCGA-AA-3956-01A-02W-0995-10_Illumina	50.3846153846	0.0	55.0	n/a	n/a	n/a	n/a	6.04102927028	0.1	1262239.0	1
TCGA-AA-3666-10A-01W-0900-09_IlluminaGA-DNASeq_exome	20.8771929825	0.0	58.0	1.0	1.0	1.0	1.0	5.60174593411	0.1	159773.0	0
TCGA-AA-3530-01A-01W-0995-10_Illumina	51.4615384615	0.0	57.0	n/a	n/a	n/a	n/a	8.33562157838	0.1	541195.8	1	n/a	n/a	n/a	n/a	29:1	29.0	4.1142237091037385E-6	211493025	7169751	23:1	23.0	2.6315261511307855E-6	209735235	8927541	29:1	29.0	4.114227210450253E-6	211493028	7169748	n/a	n/a	n/a	1	1
TCGA-AA-3525-01A-02W-0833-10_SOLiD	202.423076923	0.0	225.0	n/a	n/a	n/a	n/a	3.23428159194	0.05	2442691.05	1	n/a	n/a	n/a	n/a	0:181953761	0.0	0.0	0	181953761	0:181953761	0.0	0.0	0	181953761	3:1	3.0	5.5767449933633675E-8	133099940	48853821	n/a	n/a	n/a	1	1
TCGA-AA-3678-10A-01W-0900-09_IlluminaGA-DNASeq_exome	20.1578947368	0.0	56.0	1.0	1.0	1.0	1.0	4.86042132688	0.1	59084.2	0	1.0	1.0	1.0	1.0	32:1	32.0	8.029732773525952E-6	130510357	4031549	17:1	17.0	2.275824182326221E-6	127069653	7472253	32:1	32.0	8.029744908460287E-6	130510360	4031546	8266.62903664	8323.69823435	8297.80309721	1	1
TCGA-AA-3861-10A-01W-0995-10_Illumina	51.3703703704	0.0	56.0	n/a	n/a	n/a	n/a	5.32658268614	0.1	721630.4	1
TCGA-AA-3685-10A-01W-0900-09_IlluminaGA-DNASeq_exome	20.4	0.0	57.0	1.0	1.0	1.0	1.0	5.23293273946	0.1	67158.4	0
TCGA-AA-3976-10A-01W-0999-10_Illumina	50.8461538462	0.0	56.0	n/a	n/a	n/a	n/a	7.052292873	0.1	754436.8	1
TCGA-AA-3844-10A-01W-0995-10_Illumina	49.6538461538	0.0	55.0	n/a	n/a	n/a	n/a	6.74776806335	0.1	927997.4	1
TCGA-AA-3949-01A-01W-0995-10_Illumina	50.3703703704	0.0	56.0	n/a	n/a	n/a	n/a	8.54220983881	0.1	1427106.0	1
TCGA-AA-3555-01A-01W-0831-10_SOLiD	202.62962963	0.0	225.0	n/a	n/a	n/a	n/a	3.94546932436	0.05	2891926.75	1
TCGA-AA-3815-10A-01W-0995-10_Illumina	49.6538461538	0.0	55.0	n/a	n/a	n/a	n/a	6.38821643103	0.1	955813.4	1	n/a	n/a	n/a	n/a	10:1	10.0	5.916101500240734E-7	164338230	16666772	7:1	7.0	2.7814958398849566E-7	157229596	23775406	10:1	10.0	5.916104483950777E-7	164338234	16666768	n/a	n/a	n/a		1
TCGA-A6-2683-10A-01W-0831-10_SOLiD	197.0	0.0	221.0	n/a	n/a	n/a	n/a	3.15851405594	0.05	2812538.05	1	n/a	n/a	n/a	n/a	0:177993006	0.0	0.0	0	177993006	0:177993006	0.0	0.0	0	177993006	2:1	2.0	3.847552031359531E-8	121742245	56250761	n/a	n/a	n/a	1	1
TCGA-A6-2674-01A-02W-0831-10_SOLiD	205.038461538	0.0	229.0	n/a	n/a	n/a	n/a	2.9860857856	0.05	1873465.9	1	n/a	n/a	n/a	n/a	0:167514814	0.0	0.0	0	167514814	0:167514814	0.0	0.0	0	167514814	3:1	3.0	9.262830964325179E-8	130045496	37469318	n/a	n/a	n/a	1	1
TCGA-AA-A00J-01A-02W-A005-10_SOLiD	200.192307692	0.0	223.0	n/a	n/a	n/a	n/a	4.36231086311	0.05	3702862.3	1
TCGA-AA-3554-10A-01W-0833-10_SOLiD	203.653846154	0.0	227.0	n/a	n/a	n/a	n/a	4.04166738758	0.05	2694041.8	1
TCGA-AA-3845-01A-01W-0995-10_Illumina	50.8846153846	0.0	57.0	n/a	n/a	n/a	n/a	8.13460188744	0.1	406524.2	1
TCGA-AA-3534-10A-01W-0831-10_SOLiD	205.615384615	0.0	229.0	n/a	n/a	n/a	n/a	3.87975619936	0.05	3599231.55	1	n/a	n/a	n/a	n/a	0:217895954	0.0	0.0	0	217895954	0:217895954	0.0	0.0	0	217895954	2:1	2.0	2.8158494391673254E-8	145911323	71984631	n/a	n/a	n/a	1	1
TCGA-AA-3522-01A-01W-0831-10_SOLiD	203.538461538	0.0	226.0	n/a	n/a	n/a	n/a	3.15778935559	0.05	2163610.1	1	n/a	n/a	n/a	n/a	0:177387175	0.0	0.0	0	177387175	0:177387175	0.0	0.0	0	177387175	3:1	3.0	7.1624116015078E-8	134114973	43272202	n/a	n/a	n/a	1	1
TCGA-AA-3837-10A-01W-0900-09_IlluminaGA-DNASeq_exome	20.0614035088	0.0	56.0	1.0	1.0	1.0	1.0	5.10178583507	0.1	46553.0	0
TCGA-AA-3664-10A-01W-0900-09_IlluminaGA-DNASeq_exome	20.7894736842	0.0	57.0	1.0	1.0	1.0	1.0	5.42308184565	0.1	75015.8	0
TCGA-AA-3558-10A-01W-0831-10_SOLiD	203.888888889	0.0	226.0	n/a	n/a	n/a	n/a	2.97119610073	0.05	1812176.75	1
TCGA-AA-3875-10A-01W-0902-09_IlluminaGA-DNASeq_exome	19.9385964912	0.0	57.0	1.0	1.0	1.0	1.0	4.97445926976	0.1	47247.4	0	1.0	1.0	1.0	1.0	35:1	35.0	1.0043355676460415E-5	125461290	3534398	19:1	19.0	2.8130380608391975E-6	122399367	6596321	35:1	35.0	1.0043361439720142E-5	125461291	3534397	7651.953125	7970.94713656	7777.19477203	1	1
TCGA-A6-3809-01A-01W-0995-10_Illumina	50.4230769231	0.0	56.0	n/a	n/a	n/a	n/a	8.2460285062	0.1	473072.2	1	n/a	n/a	n/a	n/a	18:1	18.0	1.5402110751932287E-6	204645573	11526861	11:1	11.0	5.89306864793401E-7	197849431	18323003	18:1	18.0	1.5402102508990545E-6	204645570	11526864	n/a	n/a	n/a	1	1
TCGA-AA-3977-10A-01W-0999-10_Illumina	52.0769230769	0.0	57.0	n/a	n/a	n/a	n/a	9.08613900362	0.1	590831.6	1
TCGA-AA-3667-01A-01W-0900-09_IlluminaGA-DNASeq_exome	19.649122807	0.0	56.0	1.0	1.0	1.0	1.0	6.38897978252	0.1	191293.0	0
TCGA-AG-3612-01A-01W-0833-10_SOLiD	204.5	0.0	229.0	n/a	n/a	n/a	n/a	4.14836407342	0.05	2930424.1	1
TCGA-AA-3696-01A-01W-0900-09_IlluminaGA-DNASeq_exome	20.2280701754	0.0	57.0	1.0	1.0	1.0	1.0	4.71945934586	0.1	62213.0	0
TCGA-AA-3543-01A-01W-0833-10_SOLiD	203.62962963	0.0	225.0	n/a	n/a	n/a	n/a	4.25278552104	0.05	2674098.9	1
TCGA-AA-3529-01A-02W-0831-10_SOLiD	201.5	0.0	226.0	n/a	n/a	n/a	n/a	2.8807348294	0.05	2044340.05	1	n/a	n/a	n/a	n/a	0:161480916	0.0	0.0	0	161480916	0:161480916	0.0	0.0	0	161480916	3:1	3.0	7.21372944308715E-8	120594115	40886801	n/a	n/a	n/a	1	1
TCGA-AG-3609-01A-02W-0833-10_SOLiD	200.923076923	0.0	226.0	n/a	n/a	n/a	n/a	3.64177017264	0.05	2593715.55	1
TCGA-AA-3831-10A-01W-0900-09_IlluminaGA-DNASeq_exome	20.7586206897	0.0	57.0	1.0	1.0	1.0	1.0	5.42377221164	0.1	52721.2	0
TCGA-AA-3845-10A-01W-0995-10_Illumina	49.7692307692	0.0	55.0	n/a	n/a	n/a	n/a	5.45551977856	0.1	886574.6	1	n/a	n/a	n/a	n/a	10:1	10.0	6.751963525056398E-7	140114520	14405440	7:1	7.0	3.3829047494016773E-7	134574823	19945137	10:1	10.0	6.751960568234932E-7	140114517	14405443	n/a	n/a	n/a	1	1
TCGA-AA-3850-01A-01W-0995-10_Illumina	51.4615384615	0.0	56.0	n/a	n/a	n/a	n/a	7.87315767461	0.1	585525.8	1	n/a	n/a	n/a	n/a	26:1	26.0	3.331936385146872E-6	201820155	7782765	21:1	21.0	2.1199901701723294E-6	199892646	9710274	26:1	26.0	3.331934639659458E-6	201820153	7782767	n/a	n/a	n/a	1	1
TCGA-AA-3941-01A-01W-0995-10_Illumina	55.0	53.0	57.0	n/a	n/a	n/a	n/a	7.92540589739	0.1	5375.2	1	n/a	n/a	n/a	n/a	84:1	84.0	5.858783833357893E-5	119518406	1428281	41:1	41.0	1.447189323383939E-5	118090122	2856565	84:1	84.0	5.8587590744805666E-5	119518403	1428284	n/a	n/a	n/a		1
TCGA-AA-3542-10A-01W-0831-10_SOLiD	202.615384615	0.0	226.0	n/a	n/a	n/a	n/a	4.13411957095	0.05	2817243.4	1
TCGA-AA-3692-01A-01W-0900-09_IlluminaGA-DNASeq_exome	19.9137931034	0.0	57.0	1.0	1.0	1.0	1.0	4.57192874225	0.1	61455.0	0
TCGA-AA-3543-10A-01W-0833-10_SOLiD	204.0	0.0	226.0	n/a	n/a	n/a	n/a	4.21061113346	0.05	3168093.35	1
TCGA-AA-3955-10A-01W-0995-10_Illumina	50.1538461538	0.0	55.0	n/a	n/a	n/a	n/a	7.88820116698	0.1	992807.2	1
TCGA-AG-3587-01A-01W-0831-10_SOLiD	200.730769231	0.0	225.0	n/a	n/a	n/a	n/a	4.34206887628	0.05	3377787.5	1	n/a	n/a	n/a	n/a	0:244954342	0.0	0.0	0	244954342	0:244954342	0.0	0.0	0	244954342	3:1	3.0	3.887098347263495E-8	177398592	67555750	n/a	n/a	n/a	1	1
TCGA-AA-3553-01A-01W-0831-10_SOLiD	200.692307692	0.0	228.0	n/a	n/a	n/a	n/a	3.01235573249	0.05	1894359.6	1	n/a	n/a	n/a	n/a	0:169036984	0.0	0.0	0	169036984	0:169036984	0.0	0.0	0	169036984	3:1	3.0	9.136561217730781E-8	131149792	37887192	n/a	n/a	n/a	1	1
TCGA-AA-3842-01A-01W-0995-10_Illumina	51.4615384615	0.0	57.0	n/a	n/a	n/a	n/a	8.86162676911	0.1	675678.4	1
TCGA-AA-3560-01A-01W-0831-10_SOLiD	198.192307692	0.0	224.0	n/a	n/a	n/a	n/a	5.7616787857	0.05	3648660.7	1
TCGA-AA-3529-10A-01W-0831-10_SOLiD	201.230769231	0.0	225.0	n/a	n/a	n/a	n/a	3.0369168783	0.05	2446069.55	1	n/a	n/a	n/a	n/a	0:170209130	0.0	0.0	0	170209130	0:170209130	0.0	0.0	0	170209130	2:1	2.0	5.067798121342193E-8	121287739	48921391	n/a	n/a	n/a	1	1
TCGA-AA-3858-01A-01W-0900-09_IlluminaGA-DNASeq_exome	20.0353982301	0.0	57.0	1.0	1.0	1.0	1.0	5.08695057453	0.1	46616.0	0
TCGA-AA-3939-01A-01W-0995-10_Illumina	50.9615384615	0.0	56.0	n/a	n/a	n/a	n/a	8.49200927519	0.1	1495127.4	1	n/a	n/a	n/a	n/a	11:1	11.0	6.283404296241768E-7	205670659	18092087	10:1	10.0	4.492316648872375E-7	202529845	21232901	11:1	11.0	6.283403571088538E-7	205670658	18092088	n/a	n/a	n/a	1	1
TCGA-AA-3976-01A-01W-0995-10_Illumina	51.0384615385	0.0	56.0	n/a	n/a	n/a	n/a	8.25470605488	0.1	1430569.6	1
TCGA-AA-3692-10A-01W-0900-09_IlluminaGA-DNASeq_exome	20.0	0.0	57.0	1.0	1.0	1.0	1.0	4.65635172502	0.1	75493.2	0
TCGA-AG-3575-01A-01W-0831-10_SOLiD	202.0	0.0	226.0	n/a	n/a	n/a	n/a	2.93444007884	0.05	1906320.05	1
TCGA-A6-2670-01A-02W-0831-10_SOLiD	204.615384615	0.0	230.0	n/a	n/a	n/a	n/a	2.75710200547	0.05	1598168.9	1	n/a	n/a	n/a	n/a	0:153984533	0.0	0.0	0	153984533	0:153984533	0.0	0.0	0	153984533	4:1	4.0	1.1943449838938403E-7	122021155	31963378	n/a	n/a	n/a	1	1
TCGA-AA-3860-01A-02W-0900-09_IlluminaGA-DNASeq_exome	20.4444444444	0.0	57.0	1.0	1.0	1.0	1.0	4.74440151145	0.1	50458.2	0
TCGA-AA-3544-10A-01W-0831-10_SOLiD	201.923076923	0.0	225.0	n/a	n/a	n/a	n/a	3.40363456144	0.05	2601746.95	1	n/a	n/a	n/a	n/a	0:191607948	0.0	0.0	0	191607948	0:191607948	0.0	0.0	0	191607948	3:1	3.0	5.154794326196964E-8	139573009	52034939	n/a	n/a	n/a	1	1
TCGA-AA-3844-01A-01W-0995-10_Illumina	50.5	0.0	57.0	n/a	n/a	n/a	n/a	8.53235972253	0.1	570236.2	1
TCGA-AA-3854-01A-01W-0900-09_IlluminaGA-DNASeq_exome	20.0175438596	0.0	57.0	1.0	1.0	1.0	1.0	5.28909377667	0.1	39269.4	0
TCGA-AA-3821-01A-01W-0995-10_Illumina	50.5	0.0	57.0	n/a	n/a	n/a	n/a	8.63010521119	0.1	555253.4	1
TCGA-A6-2678-01A-01W-0831-10_SOLiD	204.961538462	0.0	229.0	n/a	n/a	n/a	n/a	3.08033913111	0.05	2110699.85	1	n/a	n/a	n/a	n/a	1:86527935	1.15569613443e-08	5.7784806721667404E-9	2	173055870	1:86527935	1.15569613443e-08	5.7784806721667404E-9	2	173055870	3:1	3.0	7.342328465938841E-8	130841875	42213997	n/a	n/a	n/a	1	1
TCGA-AA-3516-01A-02W-0833-10_SOLiD	202.653846154	0.0	226.0	n/a	n/a	n/a	n/a	4.46790141125	0.05	3287257.0	1	n/a	n/a	n/a	n/a	0:251634084	0.0	0.0	0	251634084	0:251634084	0.0	0.0	0	251634084	3:1	3.0	4.300572279757805E-8	185888944	65745140	n/a	n/a	n/a	1	1
TCGA-AA-3930-01A-01W-0995-10_Illumina	51.1153846154	0.0	56.0	n/a	n/a	n/a	n/a	8.40269883772	0.1	1435499.2	1	n/a	n/a	n/a	n/a	12:1	12.0	6.823715100601693E-7	203093234	17251914	10:1	10.0	4.931239586735279E-7	200196311	20148837	12:1	12.0	6.823714275935237E-7	203093233	17251915	n/a	n/a	n/a	1	1
TCGA-AA-3982-10A-01W-0999-10_Illumina	50.3461538462	0.0	55.0	n/a	n/a	n/a	n/a	7.59045132429	0.1	1229114.0	1	n/a	n/a	n/a	n/a	9:1	9.0	4.423660267262985E-7	195613159	21028493	6:1	6.0	2.1091952047799725E-7	186875811	29765841	9:1	9.0	4.4236624839860683E-7	195613164	21028488	n/a	n/a	n/a	1	1
TCGA-AA-3680-10A-01W-0900-09_IlluminaGA-DNASeq_exome	20.1315789474	0.0	56.0	1.0	1.0	1.0	1.0	5.90062315196	0.1	62036.0	1	1.0	1.0	1.0	1.0	31:1	31.0	6.037439487073275E-6	154509991	5058851	16:1	16.0	1.663773348808976E-6	150071501	9497341	31:1	31.0	6.0374419130304685E-6	154509992	5058850	8330.09995124	8888.82855823	8529.65923262
TCGA-AA-3980-01A-02W-0995-10_Illumina	32.8461538462	0.0	36.0	n/a	n/a	n/a	n/a	7.59376794719	0.1	1898295.8	1	n/a	n/a	n/a	n/a	10:1	10.0	5.447562652768273E-7	196304388	18982958	10:1	10.0	5.447562652768273E-7	196304388	18982958	10:1	10.0	5.447562652768273E-7	196304388	18982958	n/a	n/a	n/a	1	1
TCGA-A6-3808-01A-01W-0995-10_Illumina	51.5384615385	0.0	57.0	n/a	n/a	n/a	n/a	7.88310529458	0.1	537385.4	1	n/a	n/a	n/a	n/a	28:1	28.0	3.823227043132479E-6	204604933	7315483	22:1	22.0	2.3649615387509983E-6	202663304	9257112	28:1	28.0	3.823227043132479E-6	204604933	7315483	n/a	n/a	n/a	1	1
TCGA-AA-3517-10A-01W-0831-10_SOLiD	204.115384615	0.0	227.0	n/a	n/a	n/a	n/a	2.44594943159	0.05	1455918.35	1	n/a	n/a	n/a	n/a	0:136418329	0.0	0.0	0	136418329	0:136418329	0.0	0.0	0	136418329	4:1	4.0	1.2655098716492987E-7	107299962	29118367	n/a	n/a	n/a	1	1
TCGA-AA-3968-01A-01W-0995-10_Illumina	50.3461538462	0.0	56.0	n/a	n/a	n/a	n/a	7.0911803564	0.1	1312768.0	1
TCGA-AA-3552-10A-01W-0831-10_SOLiD	203.961538462	0.0	227.0	n/a	n/a	n/a	n/a	2.71993021615	0.05	1753516.5	1	n/a	n/a	n/a	n/a	0:153223882	0.0	0.0	0	153223882	0:153223882	0.0	0.0	0	153223882	3:1	3.0	9.606541809871485E-8	118153552	35070330	n/a	n/a	n/a	1	1
TCGA-AA-3952-10A-01W-0995-10_Illumina	51.0	0.0	56.0	n/a	n/a	n/a	n/a	7.97155010331	0.1	1098336.8	1
TCGA-AA-3850-10A-01W-0995-10_Illumina	51.3076923077	0.0	56.0	n/a	n/a	n/a	n/a	6.53262632044	0.1	1052309.8	1	n/a	n/a	n/a	n/a	14:1	14.0	1.0644417074715753E-6	173625069	12771599	11:1	11.0	7.59636445877402E-7	171376568	15020100	14:1	14.0	1.0644417074715753E-6	173625069	12771599	n/a	n/a	n/a	1	1
TCGA-AA-3989-01A-01W-0995-10_Illumina	33.4230769231	0.0	36.0	n/a	n/a	n/a	n/a	7.37921835861	0.1	1708886.2	1
TCGA-AA-3968-10A-01W-0995-10_Illumina	50.0769230769	0.0	56.0	n/a	n/a	n/a	n/a	7.24340009387	0.1	973941.2	1
TCGA-AG-3581-10A-01W-0831-10_SOLiD	204.5	0.0	227.0	n/a	n/a	n/a	n/a	2.6257667069	0.05	1642412.65	1	n/a	n/a	n/a	n/a	0:147004967	0.0	0.0	0	147004967	0:147004967	0.0	0.0	0	147004967	3:1	3.0	1.0579786533402046E-7	114156714	32848253	n/a	n/a	n/a	1	1
TCGA-AF-3400-01A-01W-0831-10_SOLiD	202.884615385	0.0	226.0	n/a	n/a	n/a	n/a	2.92124716989	0.05	1987855.65	1
TCGA-AA-3856-01A-01W-0900-09_IlluminaGA-DNASeq_exome	20.2280701754	0.0	57.0	1.0	1.0	1.0	1.0	5.06524944768	0.1	46414.0	0
TCGA-AG-3575-10A-01W-0831-10_SOLiD	199.461538462	0.0	222.0	n/a	n/a	n/a	n/a	2.89461465991	0.05	1685707.45	1
TCGA-AA-3956-10A-01W-0995-10_Illumina	50.2692307692	0.0	55.0	n/a	n/a	n/a	n/a	7.79642673646	0.1	1015596.2	1
TCGA-AA-3848-01A-01W-0900-09_IlluminaGA-DNASeq_exome	19.850877193	0.0	57.0	1.0	1.0	1.0	1.0	5.2078353554	0.1	44772.4	0	1.0	1.0	1.0	1.0	33:1	33.0	8.200885879183952E-6	134545456	4050458	17:1	17.0	2.2356105321669882E-6	130942722	7653192	33:1	33.0	8.200885879183952E-6	134545456	4050458	8448.73317372	8544.18007459	8481.27420116	1	1
TCGA-AA-A00R-01A-01W-A005-10_SOLiD	180.923076923	0.0	196.0	n/a	n/a	n/a	n/a	5.70210590684	0.025	5322967.775	1
TCGA-AA-3519-01A-02W-0831-10_SOLiD	204.307692308	0.0	230.0	n/a	n/a	n/a	n/a	2.73215935298	0.05	1788662.55	1	n/a	n/a	n/a	n/a	0:153015896	0.0	0.0	0	153015896	0:153015896	0.0	0.0	0	153015896	3:1	3.0	9.161546455158928E-8	117242645	35773251	n/a	n/a	n/a	1	1
TCGA-AA-3560-10A-01W-0831-10_SOLiD	193.769230769	0.0	218.0	n/a	n/a	n/a	n/a	4.67420660526	0.05	3374829.4	1
TCGA-A6-2674-10A-01W-0831-10_SOLiD	205.5	0.0	228.0	n/a	n/a	n/a	n/a	3.11934641412	0.05	2109207.15	1	n/a	n/a	n/a	n/a	0:175127693	0.0	0.0	0	175127693	0:175127693	0.0	0.0	0	175127693	3:1	3.0	7.470829250459832E-8	132943550	42184143	n/a	n/a	n/a	1	1
TCGA-AA-3952-01A-01W-0995-10_Illumina	50.7692307692	0.0	55.0	n/a	n/a	n/a	n/a	7.71084148732	0.1	1454956.4	1
TCGA-AA-3684-01A-02W-0900-09_IlluminaGA-DNASeq_exome	19.6842105263	0.0	56.0	1.0	1.0	1.0	1.0	6.35480003775	0.1	88812.0	0
TCGA-AA-3562-10A-01W-0831-10_SOLiD	206.230769231	0.0	229.0	n/a	n/a	n/a	n/a	3.6670681241	0.05	2429208.65	1
TCGA-AA-3521-10A-01W-0831-10_SOLiD	203.346153846	0.0	226.0	n/a	n/a	n/a	n/a	3.44032889997	0.05	2212894.95	1	n/a	n/a	n/a	n/a	0:194144663	0.0	0.0	0	194144663	0:194144663	0.0	0.0	0	194144663	3:1	3.0	7.652118673941095E-8	149886764	44257899	n/a	n/a	n/a	1	1
TCGA-AA-3842-10A-01W-0995-10_Illumina	51.2307692308	0.0	56.0	n/a	n/a	n/a	n/a	6.71418297452	0.1	925378.0	1
TCGA-AA-3811-01A-01W-0995-10_Illumina	50.6538461538	0.0	57.0	n/a	n/a	n/a	n/a	8.48673778875	0.1	520339.4	1	n/a	n/a	n/a	n/a	30:1	30.0	4.096527600839501E-6	214108590	7229514	23:1	23.0	2.475668137363467E-6	212082470	9255634	30:1	30.0	4.096527600839501E-6	214108590	7229514	n/a	n/a	n/a	1	1
