# Supplementary material for: SAMQA: error classification and validation of high-throughput sequenced read data
Source: BMC Genomics. 2011 Aug 18;12:419. doi: 10.1186/1471-2164-12-419 (PMC3170309; doi:10.1186/1471-2164-12-419)
Supplement: Additional file 2 — SAMQA Output for Hadoop Comparison. This lists the files used for the test time comparison across Hadoop and the single-core server. [file 1471-2164-12-419-S2.TXT]

Filename	AVG_MAPPING_QUALITY	MIN_MAPPING_QUALITY	MAX_MAPPING_QUALITY	MAPPING_QUALITY_MINIMUM_PEARSONS_CORRELATION	MAPPING_QUALITY_MAXIMUM_PEARSONS_CORRELATION	MAPPING_QUALITY_AVERAGE_PEARSONS_CORRELATION	MAPPING_QUALITY_CLOSEST_TO_ZERO_CORRELATION	COVERAGE_MINIMUM_PEARSONS_CORRELATION	COVERAGE_MAXIMUM_PEARSONS_CORRELATION	COVERAGE_AVERAGE_PEARSONS_CORRELATION	COVERAGE_CLOSEST_TO_ZERO_CORRELATION	OutputRandChrom_ALL	OutputMappingRatio_ALL_ANY_RATIO_UNMAPPED_TO_MAPPED	OutputMappingRatio_ALL_ANY_RATIO_UNMAPPED_TO_MAPPED_DECIMAL	OutputMappingRatio_ALL_ANY_DECIMAL_UNMAPPED_TO_MAPPED	OutputMappingRatio_ALL_ANY_UNMAPPED_COUNT	OutputMappingRatio_ALL_ANY_MAPPED_COUNT	OutputMappingRatio_ALL_MATE_RATIO_UNMAPPED_TO_MAPPED	OutputMappingRatio_ALL_MATE_RATIO_UNMAPPED_TO_MAPPED_DECIMAL	OutputMappingRatio_ALL_MATE_DECIMAL_UNMAPPED_TO_MAPPED	OutputMappingRatio_ALL_MATE_UNMAPPED_COUNT	OutputMappingRatio_ALL_MATE_MAPPED_COUNT	OutputMappingRatio_ALL_QUERY_RATIO_UNMAPPED_TO_MAPPED	OutputMappingRatio_ALL_QUERY_RATIO_UNMAPPED_TO_MAPPED_DECIMAL	OutputMappingRatio_ALL_QUERY_DECIMAL_UNMAPPED_TO_MAPPED	OutputMappingRatio_ALL_QUERY_UNMAPPED_COUNT	OutputMappingRatio_ALL_QUERY_MAPPED_COUNT	AVG_COVERAGE	MIN_COVERAGE	MAX_COVERAGE	SV_ESTIMATED_MINIMUM_POPULATION_SIZE	SV_ESTIMATED_MAXIMUM_POPULATION_SIZE	SV_ESTIMATED_AVERAGE_POPULATION_SIZE	PASSED_PassFailFileStructure	PASSED_PassFailValidateSequence	PASSED_PassFailValidateReadGroups
TCGA-04-1331-01A-01W-0486-08	80.99290232	0	99	0.998421519	0.998421519	0.998421519	0.998421519	0.999955418	0.999955418	0.999955418	0.999955418	chr4_random	4:01	4	2.45E-07	73624921	17345405	5:01	5	2.93E-07	74971813	15998513	5:01	5	2.93E-07	74971816	15998510	3.043764994	0.076	1113522.968	n/a	n/a	n/a	1	1	1
TCGA-04-1331-10A-01W-0486-08	82.61472129	0	99	0.998470738	0.998470738	0.998470738	0.998470738	0.999918159	0.999918159	0.999918159	0.999918159		5:01	5	3.24E-07	71274542	14828710	5:01	5	3.67E-07	72094225	14009027	5:01	5	3.67E-07	72094225	14009027	2.912183059	0.076	1002390.144	n/a	n/a	n/a	1	1	1
TCGA-04-1341-10A-01W-0487-08	80.4188071	0	99	0.969886214	0.998150723	0.983182056	0.969886214	0.990299585	0.999971966	0.996492636	0.990299585	chr2_random	6:01	6	2.00E-07	155231722	27890024	6:01	6	2.52E-07	158092119	25029627	6:01	6	2.52E-07	158092113	25029633	5.849192465	0.076	1684861.936	16.07360679	16.07360679	16.07360679	1	1	1
TCGA-04-1342-01A-01W-0486-08	69.81571892	0	99	0.902303959	0.99772987	0.947257969	0.902303959	0.997400295	0.999991886	0.9991125	0.997400295	chr2_random	1:01	1	1.07E-08	132896259	111193925	1:01	1	1.54E-08	146451208	97638976	1:01	1	1.54E-08	146451199	97638985	6.951650214	0.076	6390386.736	6.11936161	6.11936161	6.11936161	1	1	1
TCGA-04-1356-01A-01W-0492-08	77.438965	0	99	0.983983655	0.997951549	0.98893111	0.983983655	0.960973172	0.999978237	0.974535537	0.960973172	chr6_random	2:01	2	3.14E-08	81065211	50773961	2:01	2	3.66E-08	83941034	47898138	2:01	2	3.66E-08	83941029	47898143	4.359095234	0.076	3421696.32	-28.20299478	n/a	-28.20299478	1	1	1
TCGA-04-1357-01A-01W-0492-08	73.0839398	0	99	0.967101633	0.997439331	0.982905019	0.967101633	0.977687692	0.999780768	0.993546994	0.977687692	chr6_random	2:01	2	3.07E-08	132331884	65605256	2:01	2	3.81E-08	137818358	60118782	3:01	3	7.10E-08	151700202	46236938	6.135302833	0.076	3097035.264	-166.0444098	56.53860437	-42.89634713	1	1	1
TCGA-04-1367-01A-01W-0492-08	74.73200449	0	99	0.925332879	0.997848288	0.97320836	0.925332879	0.811364791	0.999956849	0.966788402	0.811364791	chr21_random	2:01	2	1.59E-08	164550561	101854800	2:01	2	1.84E-08	170320512	96084849	3:01	3	5.41E-08	204850120	61555241	8.21772813	0.043	4201501.44	10.70704303	197.6939463	80.9833868	1	1	1
TCGA-04-1371-01A-01W-0492-08	70.21201457	0	99	0.895138973	0.998173721	0.954121564	0.895138973	0.990663819	0.999996731	0.9967108	0.990663819	chr4_random	1:01	1	8.87E-09	78372584	112718793	1:01	1	9.44E-09	85103315	105988062	2:01	2	2.78E-08	124278978	66812399	5.318930102	0.043	4534535.612	24.94702905	24.94702905	24.94702905	1	1	1
TCGA-06-0145-01A-01W-0224-08	65.04201069	0	99	0.993066336	0.996985941	0.995035003	0.993066336	0.999987555	0.999998981	0.999993387	0.999987555	chr6_random	1:06	0.166666667	4.26E-09	41745465	234755027	1:04	0.25	4.49E-09	53726140	222774352	1:04	0.25	4.49E-09	53726127	222774365	9.823453672	0.076	16020320.44	n/a	n/a	n/a	1	1	1
TCGA-06-0145-10A-01W-0224-08	87.66316455	0	99	0.9976195	0.99903841	0.998346129	0.9976195	0.999979565	0.999998331	0.999989067	0.999979565	chr6_random	1:01	1	1.31E-08	170423308	113955318	2:01	2	1.38E-08	172409519	111969107	2:01	2	1.38E-08	172409519	111969107	8.476283016	0.076	8358700.096	n/a	n/a	n/a	1	1	1
TCGA-06-0152-01A-02W-0323-08	86.75375183	0	99	0.997811184	0.998754785	0.998279208	0.997811184	0.999585218	0.999931467	0.99976426	0.999585218	chr5_random	8:01	8	4.65E-07	133598511	16955957	9:01	9	5.92E-07	135432249	15122219	9:01	9	5.92E-07	135432246	15122222	5.591353186	0.076	1009924.784	n/a	n/a	n/a	1	1	1
TCGA-06-0152-10A-01W-0323-08	79.41260066	0	99	0.985065394	0.998638701	0.99122891	0.985065394	0.982569754	0.999766031	0.992038048	0.982569754	chr4_random	1:01	1	7.88E-09	100123953	126892532	1:01	1	7.93E-09	100962512	126053973	4:01	4	9.00E-08	182047990	44968495	8.737662009	0.076	3610530.686	n/a	n/a	n/a	1	1	1
TCGA-06-0185-01A-01W-0254-08	57.45408414	0	99	0.976068012	0.986101239	0.979517872	0.976068012	0.999994632	0.999998912	0.999997305	0.999994632	chr6_random	1:19	0.052631579	4.23E-09	12478456	236203954	1:13	0.076923077	4.32E-09	17372053	231310357	1:13	0.076923077	4.32E-09	17372053	231310357	16.92069968	0.076	17207673.76	n/a	n/a	n/a	1	1	1
TCGA-06-0185-10B-01W-0254-08	86.67837657	0	99	0.998127679	0.998684385	0.998373428	0.998127679	0.999999723	0.999999958	0.99999984	0.999999723	chr21_random	1:02	0.5	5.18E-09	78357353	192891799	1:02	0.5	5.21E-09	79349637	191899515	1:02	0.5	5.21E-09	79349640	191899512	8.929011452	0.076	14508949.33	n/a	n/a	n/a	1	1	1
TCGA-06-0188-01A-01W-0254-08	68.65995438	0	99	0.872886043	0.995012187	0.934641143	0.872886043	0.973901239	0.999999973	0.990149933	0.973901239	chr4_random	1:03	0.333333333	5.40E-09	73117750	185173081	1:02	0.5	5.47E-09	75387239	182903592	1:02	0.5	5.76E-09	84611964	173678867	32.68469864	0.076	13027112.73	-6.168393222	n/a	-6.168393222	1	1	1
TCGA-06-0188-10B-01W-0254-08	69.58787065	0	99	0.746885877	0.996986388	0.888748485	0.746885877	0.979233948	0.99999998	0.992362784	0.979233948	chr21_random	1:02	0.5	5.21E-09	79061281	191789996	1:02	0.5	5.28E-09	81301489	189549788	1:02	0.5	5.61E-09	92569503	178281774	36.11730542	0.076	13379159.02	4.161738052	4.161738052	4.161738052	1	1	1
TCGA-06-0192-01B-01W-0348-08	68.29048206	0	99	0.694606117	0.998147614	0.84926288	0.694606117	0.935620651	0.999771038	0.975293949	0.935620651	chr21_random	4:01	4	8.96E-08	201430542	47425034	5:01	5	1.19E-07	207115063	41740513	5:01	5	1.19E-07	207115065	41740511	6.487780683	0.038	2359568.846	15.06339585	15.06339585	15.06339585	1	1	1
TCGA-06-0192-10A-01W-0348-08	71.20403922	0	99	0.66695972	0.998223127	0.837452877	0.66695972	0.991727545	0.99999607	0.996608198	0.991727545	chr5_random	3:01	3	3.93E-08	277803321	84069979	4:01	4	4.72E-08	284287760	77585540	4:01	4	4.72E-08	284287757	77585543	9.49696785	0.038	5067980.157	10.07106062	10.07106062	10.07106062	1	1	1
TCGA-06-0648-01A-01W-0323-08	86.49796464	0	99	0.998053405	0.999007351	0.998674812	0.998053405	0.999978084	0.999998738	0.999987213	0.999978084	chr6_random	4:01	4	7.45E-08	172722831	48163595	4:01	4	8.53E-08	175525166	45361260	4:01	4	8.53E-08	175525161	45361265	7.307527039	0.076	3234478.68	n/a	n/a	n/a	1	1	1
TCGA-06-0648-10A-01W-0323-08	81.09212142	0	99	0.994847278	0.99816575	0.996469001	0.994847278	0.999830373	0.999982148	0.999910465	0.999830373	chr6_random	3:01	3	6.77E-08	160419403	48664607	4:01	4	1.16E-07	170662657	38421353	4:01	4	1.16E-07	170662652	38421358	7.541238404	0.076	2141535.904	n/a	n/a	n/a	1	1	1
TCGA-06-0649-01B-01W-0348-08	66.83219069	0	99	0.700682976	0.997862007	0.855008503	0.700682976	0.980230449	0.999999296	0.991895529	0.980230449	chr5_random	2:01	2	2.09E-08	206889067	99559681	2:01	2	2.38E-08	212050459	94398289	2:01	2	2.38E-08	212050456	94398292	8.30656492	0.038	6483550.576	5.769229474	5.769229474	5.769229474	1	1	1
TCGA-06-0649-10A-01W-0348-08	72.52385542	0	99	0.684712671	0.998506969	0.847451428	0.684712671	0.990497407	0.999996413	0.996021265	0.990497407	chr21_random	4:01	4	4.18E-08	300510073	84837725	4:01	4	4.77E-08	305372148	79975650	4:01	4	4.77E-08	305372145	79975653	10.02907916	0.038	5317480.448	14.92087293	14.92087293	14.92087293	1	1	1
TCGA-06-0686-01A-01W-0348-08	81.44791166	0	99	0.819842182	0.998798187	0.892285933	0.819842182	0.955279683	0.99956028	0.980537422	0.955279683	chr6_random	4:01	4	9.18E-08	219831988	48931166	5:01	5	1.10E-07	223761303	45001851	5:01	5	1.10E-07	223761307	45001847	7.821450322	0.064	3064972.98	-20.56593339	n/a	-20.56593339	1	1	1
TCGA-06-0686-10A-01W-0348-08	83.64017353	0	99	0.821208347	0.999193858	0.893250734	0.821208347	0.974780931	0.999996601	0.987476709	0.974780931	chr4_random	7:01	7	2.08E-07	224838802	32897504	8:01	8	2.49E-07	227527468	30208838	8:01	8	2.49E-07	227527472	30208834	7.278227798	0.064	2030313.388	-15.78709107	n/a	-15.78709107	1	1	1
TCGA-06-0745-01A-01W-0348-08	83.26633466	0	99	0.840956922	0.99827712	0.914858606	0.840956922	0.956054365	0.999992	0.977656263	0.956054365	chr1_random	7:01	7	2.34E-07	182791766	27965330	8:01	8	3.14E-07	186378236	24378860	8:01	8	3.14E-07	186378238	24378858	6.350473641	0.076	1580221.488	29.04303075	29.04303075	29.04303075	1	1	1
TCGA-06-0745-10A-01W-0348-08	84.99040313	0	99	0.834485055	0.99828118	0.900806569	0.834485055	0.98407276	0.999998314	0.99093451	0.98407276	chr21_random	4:01	4	6.84E-08	254288958	60963902	4:01	4	7.85E-08	257920106	57332754	4:01	4	7.85E-08	257920118	57332742	9.001116671	0.076	4081321.144	-24.25086828	n/a	-24.25086828	1	1	1
TCGA-06-0747-01A-01W-0348-08	85.28083086	0	99	0.838714147	0.997899054	0.903615994	0.838714147	0.959241943	0.999994264	0.977470856	0.959241943	chr4_random	8:01	8	2.85E-07	208130345	27041413	9:01	9	3.51E-07	210665810	24505948	9:01	9	3.51E-07	210665815	24505943	6.908095743	0.076	1669756.328	9.558909549	9.558909549	9.558909549	1	1	1
TCGA-06-0747-10A-01W-0348-08	85.0231765	0	99	0.833894504	0.998988472	0.900391876	0.833894504	0.980300805	0.999546397	0.989715003	0.980300805	chr21_random	5:01	5	8.12E-08	251831550	55682952	5:01	5	9.46E-08	255539371	51975131	5:01	5	9.46E-08	255539367	51975135	8.788765258	0.076	3668315.864	-21.12329199	n/a	-21.12329199	1	1	1
TCGA-06-0749-01A-01W-0348-08	76.93333846	0	99	0.71580481	0.998711352	0.846207451	0.71580481	0.932375841	0.999947209	0.974636753	0.932375841	chr5_random	3:01	3	3.72E-08	223803519	77543967	4:01	4	5.80E-08	237382494	63964992	4:01	4	5.80E-08	237382463	63965023	8.455830184	0.076	3829339.648	-25.35772966	35.94922441	0.490556504	1	1	1
TCGA-06-0749-10A-01W-0348-08	76.65686012	0	99	0.687177461	0.999475799	0.827962294	0.687177461	0.983598613	0.999994426	0.991184046	0.983598613	chr4_random	2:01	2	2.45E-08	248670033	100703567	3:01	3	3.97E-08	267288679	82084921	3:01	3	3.97E-08	267288688	82084912	9.598946127	0.076	4823436.216	-21.40594137	15.55636958	-0.995223627	1	1	1
TCGA-06-0875-01A-01W-0424-08	81.71870364	0	99	0.996491258	0.998347675	0.99740034	0.996491258	0.999472427	0.999996917	0.999656028	0.999472427	chr4_random	6:01	6	2.67E-07	149426384	23639298	7:01	7	3.27E-07	151537112	21528570	7:01	7	3.27E-07	151537120	21528562	7.094439762	0.076	1475755.384	n/a	n/a	n/a	1	1	1
TCGA-06-0875-10A-01W-0424-08	73.74082424	0	99	0.883045621	0.997788704	0.934540116	0.883045621	0.993104513	0.999999577	0.997004352	0.993104513	chr4_random	2:01	2	1.63E-08	228230847	118270618	2:01	2	1.81E-08	233121260	113380205	3:01	3	4.20E-08	266804648	79696817	10.1481723	0.076	5685286.704	6.999171266	6.999171266	6.999171266	1	1	1
TCGA-06-0876-01A-01W-0424-08	72.06268533	0	99	0.903348568	0.997218352	0.944396385	0.903348568	0.97724767	0.999742728	0.991060365	0.97724767	chr6_random	2:01	2	1.87E-08	199927616	103460147	2:01	2	2.28E-08	207839150	95548613	3:01	3	5.16E-08	235779088	67608675	8.853040673	0.076	4536982.716	4.35266851	4.35266851	4.35266851	1	1	1
TCGA-06-0876-10A-01W-0424-08	73.96468119	0	99	0.89730352	0.997708503	0.941050374	0.89730352	0.988756979	0.999997606	0.995386315	0.988756979	chr6_random	2:01	2	1.95E-08	236262102	109965901	2:01	2	2.14E-08	240213499	106014504	4:01	4	4.79E-08	271019916	75208087	9.888232473	0.076	5415508.44	9.913297682	9.913297682	9.913297682	1	1	1
TCGA-06-0877-01A-01W-0424-08	79.46541862	0	99	0.890398006	0.998226419	0.933566546	0.890398006	0.990887147	0.999998787	0.99472137	0.990887147	chr21_random	4:01	4	5.70E-08	255575051	66971235	4:01	4	6.92E-08	261117703	61428583	4:01	4	6.92E-08	261117712	61428574	10.34046407	0.076	4247330.072	-2.816269291	n/a	-2.816269291	1	1	1
TCGA-06-0877-10A-01W-0424-08	81.71991198	0	99	0.89474502	0.998208486	0.936636056	0.89474502	0.992833275	0.999991998	0.996441107	0.992833275	chr21_random	4:01	4	6.81E-08	235855955	58863379	4:01	4	7.66E-08	238860801	55858533	4:01	4	7.66E-08	238860796	55858538	9.107338139	0.076	4016880.592	-12.80201828	n/a	-12.80201828	1	1	1
TCGA-06-0878-01A-01W-0424-08	77.11701245	0	99	0.879382385	0.997970221	0.92946476	0.879382385	0.99000661	0.999915282	0.99644175	0.99000661	chr4_random	2:01	2	2.34E-08	230798701	99212353	3:01	3	2.69E-08	236339385	93671669	3:01	3	2.69E-08	236339392	93671662	10.44142263	0.076	6697954.328	-11.72052619	n/a	-11.72052619	1	1	1
TCGA-06-0878-10A-01W-0424-08	80.02992796	0	99	0.888902325	0.998282302	0.933131187	0.888902325	0.993491084	0.99998239	0.996943692	0.993491084	chr4_random	5:01	5	7.80E-08	270284085	58865849	5:01	5	9.26E-08	274688874	54461060	5:01	5	9.26E-08	274688875	54461059	10.44782518	0.076	3804276.52	18.24749169	18.24749169	18.24749169	1	1	1
TCGA-06-0879-01A-01W-0424-08	78.06500729	0	99	0.894442361	0.998274371	0.93719838	0.894442361	0.995468549	0.999963257	0.99799937	0.995468549	chr6_random	4:01	4	4.87E-08	256816457	72631183	4:01	4	5.83E-08	262363366	67084274	4:01	4	5.83E-08	262363359	67084281	10.5493159	0.076	4676840.272	-14.0327684	n/a	-14.0327684	1	1	1
TCGA-06-0879-10A-01W-0424-08	77.62024687	0	99	0.894648645	0.997696215	0.937999749	0.894648645	0.996393899	0.999992002	0.99809	0.996393899	chr21_random	4:01	4	6.74E-08	256527050	61691406	5:01	5	8.46E-08	262522824	55695632	5:01	5	8.46E-08	262522812	55695644	9.956256245	0.076	3777190.12	-21.61724392	n/a	-21.61724392	1	1	1
TCGA-06-0881-01A-02W-0424-08	78.87832352	0	99	0.902008253	0.99829169	0.940864865	0.902008253	0.987572563	0.999974276	0.993425872	0.987572563	chr4_random	4:01	4	5.25E-08	246135118	68467818	4:01	4	6.54E-08	252464109	62138827	4:01	4	6.54E-08	252464103	62138833	9.973305521	0.076	4241547.992	1.590275946	1.590275946	1.590275946	1	1	1
TCGA-06-0881-10A-01W-0424-08	79.99521145	0	99	0.896766908	0.998675259	0.937737573	0.896766908	0.993293022	0.99999251	0.996564913	0.993293022	chr4_random	5:01	5	1.05E-07	260787395	49763497	6:01	6	1.26E-07	264636958	45913934	6:01	6	1.26E-07	264636951	45913941	9.846559272	0.076	3196892.728	-17.31827453	n/a	-17.31827453	1	1	1
TCGA-06-0882-01A-01W-0424-08	78.14805679	0	99	0.896011274	0.997375367	0.937228798	0.896011274	0.985532372	0.999922802	0.993325893	0.985532372	chr21_random	4:01	4	9.83E-08	194002776	44415980	5:01	5	1.27E-07	198778630	39640126	5:01	5	1.27E-07	198778640	39640116	8.125423968	0.076	2649683.912	-17.45311118	n/a	-17.45311118	1	1	1
TCGA-06-0882-10A-01W-0424-08	81.52577344	0	99	0.895400763	0.998310137	0.937675947	0.895400763	0.996412336	0.999998071	0.998002882	0.996412336	chr4_random	5:01	5	1.22E-07	224532930	42903252	6:01	6	1.40E-07	227121717	40314465	6:01	6	1.40E-07	227121715	40314467	8.398582781	0.076	2867151.68	19.698728	19.698728	19.698728	1	1	1
TCGA-06-1084-01A-01W-0611-08	77.48296839	0	99	0.99745203	0.99782876	0.99769541	0.99745203	0.99966602	0.999921496	0.9998317	0.99966602	chr4_random	6:01	6	1.74E-07	174272427	31637637	6:01	6	2.13E-07	177079255	28830809	6:01	6	2.13E-07	177079256	28830808	11.33593303	0.076	1977822.48	n/a	n/a	n/a	1	1	1
TCGA-06-1084-10A-01W-0611-08	80.76389023	0	99	0.995502785	0.997442339	0.996649823	0.995502785	0.999733406	0.999997683	0.999825964	0.999733406	chr21_random	7:01	7	2.97E-07	156188360	22919184	7:01	7	3.25E-07	157116717	21990827	7:01	7	3.25E-07	157116719	21990825	9.86234521	0.076	1600747.568	n/a	n/a	n/a	1	1	1
TCGA-06-1800-01A-01W-0643-08	80.38635061	0	99	0.995122212	0.997401545	0.996271163	0.995122212	0.99982893	0.999979638	0.999910232	0.99982893	chr6_random	6:01	6	2.52E-07	155546550	24826248	7:01	7	2.94E-07	157239264	23133534	7:01	7	2.94E-07	157239266	23133532	9.234639329	0.076	1629502.168	n/a	n/a	n/a	1	1	1
TCGA-06-1800-10A-01W-0643-08	75.40605613	0	99	0.987515028	0.998041379	0.993057677	0.987515028	0.997458513	0.999989124	0.999219734	0.997458513	chr4_random	1:01	1	1.17E-08	169145001	120366463	1:01	1	1.21E-08	170719374	118792090	7:01	7	2.00E-07	253889025	35622439	12.42283112	0.076	2587653.016	n/a	n/a	n/a	1	1	1
TCGA-06-1801-01A-02W-0643-08	81.56069682	0	99	0.994818905	0.996465462	0.995421326	0.994818905	0.994378047	0.999784353	0.996841057	0.994378047	chr3_random	2:01	2	5.83E-08	80149334	37076122	3:01	3	7.75E-08	84258880	32966576	3:01	3	7.75E-08	84258886	32966570	4.835692427	0.076	2193133.824	n/a	n/a	n/a	1	1	1
TCGA-06-1801-10A-01W-0643-08	83.36315867	0	99	0.99634848	0.998148943	0.997201135	0.99634848	0.999893955	0.999997965	0.99993286	0.999893955	chr21_random	3:01	3	1.08E-07	99880322	30434812	4:01	4	1.39E-07	103102823	27212311	4:01	4	1.39E-07	103102817	27212317	4.309831715	0.076	1823226.016	n/a	n/a	n/a	1	1	1
TCGA-06-1802-01A-01W-0643-08	81.54099517	0	99	0.993945169	0.997766117	0.995549883	0.993945169	0.999757705	0.999986567	0.999856002	0.999757705	chr4_random	3:01	3	1.36E-07	86710159	25210375	4:01	4	2.01E-07	90665648	21254886	4:01	4	2.01E-07	90665663	21254871	5.218547208	0.076	1314753.032	n/a	n/a	n/a	1	1	1
TCGA-06-1802-10A-01W-0643-08	88.95150516	0	99	0.994396438	0.999200235	0.996273951	0.994396438	0.999908986	0.999990949	0.999951513	0.999908986	chr2_random	4:01	4	1.11E-07	116138128	32283520	4:01	4	1.21E-07	117270220	31151428	4:01	4	1.21E-07	117270214	31151434	5.070248391	0.076	2281469.992	n/a	n/a	n/a	1	1	1
TCGA-09-0365-01A-02W-0371-08	72.74852364	0	99	0.681201137	0.994065841	0.836816966	0.681201137	0.985991861	0.999998108	0.995183365	0.985991861	chr2_random	1:01	1	1.60E-08	106981963	81855341	1:01	1	1.83E-08	111040429	77796875	1:01	1	1.83E-08	111040430	77796874	6.567798893	0.043	5473648.36	-22.86986289	83.85054782	18.16542439	1	1	1
TCGA-09-0365-10A-01W-0371-08	81.14404576	0	99	0.840097613	0.997569327	0.897285724	0.840097613	0.983726015	0.999740359	0.989588154	0.983726015	chr21_random	3:01	3	6.12E-08	112700566	42900824	3:01	3	6.75E-08	114429201	41172189	3:01	3	6.75E-08	114429199	41172191	4.689197923	0.043	2893116.723	-43.83393694	0.625273233	-27.17360756	1	1	1
TCGA-09-0366-01A-01W-0371-08	69.10593548	0	99	0.819577013	0.993791931	0.877726706	0.819577013	0.991808708	0.99983378	0.994634205	0.991808708	chr5_random	2:01	2	9.13E-08	33133692	19045758	2:01	2	1.08E-07	34355861	17823589	2:01	2	1.08E-07	34355865	17823585	3.229031031	0.043	1133940.889	66.94571138	66.94571138	66.94571138	1	1	1
TCGA-09-0366-10B-01W-0371-08	77.831317	0	99	0.754415215	0.996160547	0.86927462	0.754415215	0.991790357	0.999365034	0.996291086	0.991790357	chr5_random	1:01	1	1.65E-08	128810182	88244614	2:01	2	1.95E-08	134096678	82958118	2:01	2	1.95E-08	134096676	82958120	7.91184636	0.043	5763706.105	-6.292144116	58.73645086	33.20938326	1	1	1
TCGA-09-0369-01A-01W-0371-08	71.84098619	0	99	0.805716034	0.997984656	0.87825206	0.805716034	0.989637658	0.999898524	0.995615234	0.989637658	chr2_random	3:01	3	5.99E-08	139106359	48186981	3:01	3	7.24E-08	142878510	44414830	3:01	3	7.24E-08	142878515	44414825	6.667996051	0.043	2903497.536	-28.48390205	31.78024628	0.176882516	1	1	1
TCGA-09-0369-10C-01W-0371-08	79.5104978	0	99	0.835593771	0.996691478	0.898314563	0.835593771	0.99402039	0.999923211	0.997551531	0.99402039	chr5_random	2:01	2	4.11E-08	109764775	51667883	2:01	2	4.64E-08	112260783	49171875	2:01	2	4.64E-08	112260786	49171872	6.103285053	0.043	3454156.24	-10.22792662	1.448099166	-4.172128311	1	1	1
TCGA-10-0926-01A-01W-0420-08	77.64047272	0	99	0.84264317	0.996993503	0.920600585	0.84264317	0.990278211	0.999558232	0.995559093	0.990278211	chr6_random	2:01	2	4.92E-08	115235541	48400511	3:01	3	5.55E-08	117616709	46019343	3:01	3	5.55E-08	117616700	46019352	6.604026749	0.076	3316501.984	-10.40416018	n/a	-10.40416018	1	1	1
TCGA-10-0926-11A-01W-0420-08	70.24768482	0	99	0.815418928	0.997515644	0.939348286	0.815418928	0.949597483	0.999999338	0.988938685	0.949597483	chr21_random	2:01	2	1.53E-08	183673025	109665605	2:01	2	1.96E-08	193903635	99434995	2:01	2	1.96E-08	193903724	99434906	10.87242086	0.076	6779526.496	-8.586149791	29.7887175	7.506516707	1	1	1
TCGA-10-0931-01A-01W-0420-08	71.58618372	0	99	0.813631678	0.997747698	0.911590306	0.813631678	0.98455867	0.999979524	0.993478123	0.98455867	chr2_random	2:01	2	1.45E-08	220167786	123204596	2:01	2	1.77E-08	229580567	113791815	2:01	2	2.44E-08	243534904	99837478	12.45066787	0.076	6872276.972	-0.543690745	22.35348552	12.00264153	1	1	1
TCGA-10-0931-11A-01W-0420-08	72.61073019	0	99	0.825864522	0.998229651	0.943381121	0.825864522	0.955581	0.999956068	0.989265053	0.955581	chr2_random	2:01	2	2.27E-08	192297222	92050450	2:01	2	2.90E-08	201030395	83317277	2:01	2	2.90E-08	201030373	83317299	9.326093161	0.076	5668393.576	0.785059535	44.23379554	23.46914088	1	1	1
TCGA-10-0934-01A-02W-0420-08	72.09454399	0	99	0.779163058	0.996812862	0.896295475	0.779163058	0.891181749	0.999973118	0.97466679	0.891181749	chr21_random	2:01	2	1.49E-08	226584983	123247387	2:01	2	1.81E-08	235594396	114237974	2:01	2	2.35E-08	247295446	102536924	10.81747513	0.046	7043119.446	-48.01146383	24.78809476	-4.918602291	1	1	1
TCGA-10-0934-11A-01W-0420-08	70.56511583	0	99	0.803654402	0.997367025	0.909400569	0.803654402	0.863698059	0.999988171	0.968559843	0.863698059	chr6_random	2:01	2	1.71E-08	224528209	114626907	2:01	2	2.04E-08	232387091	106768025	3:01	3	3.12E-08	249749681	89405435	10.50080432	0.076	6197538.028	-11.93316653	49.42572828	18.17407406	1	1	1
TCGA-10-0936-11A-01W-0420-08	63.63442114	0	99	0.773715988	0.992240817	0.91436907	0.773715988	0.984166602	0.999957669	0.994537061	0.984166602	chr5_random	1:01	1	7.60E-09	128785587	131639081	1:01	1	9.43E-09	139023882	121400786	1:01	1	9.43E-09	139023849	121400819	9.585263331	0.076	8448351.824	-33.3766252	39.0445969	-3.623400305	1	1	1
TCGA-12-0653-01B-01W-0348-08	71.15915894	0	99	0.697066372	0.998451865	0.86996238	0.697066372	0.949967736	0.999889483	0.982373436	0.949967736	chr21_random	1:01	1	9.29E-09	195343322	144990356	2:01	2	1.28E-08	211772559	128561119	4:01	4	5.32E-08	269224269	71109409	10.58953052	0.076	4385726.072	22.94636109	22.94636109	22.94636109	1	1	1
TCGA-12-0653-10A-01W-0348-08	69.21787733	0	99	0.707395549	0.999150433	0.884479901	0.707395549	0.917415012	0.999984058	0.9748589	0.917415012	chr6_random	1:01	1	7.29E-09	172353874	153721724	1:01	1	8.34E-09	179394608	146680990	5:01	5	9.89E-08	273483591	52592007	8.062110122	0.044	2643083.916	-17.35430929	n/a	-17.35430929	1	1	1
TCGA-12-0656-01A-03W-0348-08	82.08898497	0	99	0.82991325	0.998095636	0.90848745	0.82991325	0.975929947	0.999968916	0.989368859	0.975929947	chr4_random	3:01	3	3.20E-08	237938774	86219558	3:01	3	3.85E-08	244454415	79703917	3:01	3	3.85E-08	244454403	79703929	9.55215085	0.075	5548779.588	16.71803427	16.71803427	16.71803427	1	1	1
TCGA-12-0656-10A-01W-0348-08	85.34411569	0	99	0.842643205	0.9958604	0.906851611	0.842643205	0.986928455	0.999999583	0.993962272	0.986928455	chr6_random	2:01	2	2.16E-08	220540625	100945567	2:01	2	2.37E-08	224163708	97322484	2:01	2	2.37E-08	224163717	97322475	9.451935867	0.076	7121153.792	39.92999793	39.92999793	39.92999793	1	1	1
TCGA-12-0657-01A-01W-0348-08	83.25904267	0	99	0.821869531	0.998767273	0.89669719	0.821869531	0.981338342	0.999982062	0.990855375	0.981338342	chr6_random	4:01	4	7.29E-08	248738139	58403689	5:01	5	8.83E-08	253552053	53589775	5:01	5	8.83E-08	253552072	53589756	8.911542635	0.076	3706963.992	0.873546694	0.873546694	0.873546694	1	1	1
TCGA-12-0657-10A-01W-0348-08	83.46907776	0	99	0.825454907	0.998219696	0.896123475	0.825454907	0.98286587	0.999998096	0.989974196	0.98286587	chr6_random	4:01	4	6.61E-08	263804493	63179681	5:01	5	7.67E-08	267869505	59114669	5:01	5	7.67E-08	267869504	59114670	9.502191829	0.076	4183774.008	-7.972505176	n/a	-7.972505176	1	1	1
TCGA-12-0662-01A-01W-0348-08	84.80576613	0	99	0.81983361	0.998727265	0.893337484	0.81983361	0.928357721	0.999996696	0.960689184	0.928357721	chr6_random	8:01	8	3.06E-07	193058772	25112734	9:01	9	3.73E-07	195280028	22891478	9:01	9	3.73E-07	195280026	22891480	6.76471262	0.076	1570937.024	29.60149284	29.60149284	29.60149284	1	1	1
TCGA-12-0662-10A-01W-0348-08	87.45630871	0	99	0.995883782	0.998208692	0.997092414	0.995883782	0.999183666	0.999942522	0.999560519	0.999183666	chr21_random	5:01	5	1.62E-07	182581721	33589209	6:01	6	1.86E-07	184694390	31476540	6:01	6	1.86E-07	184694385	31476545	7.721558751	0.076	2231654.576	n/a	n/a	n/a	1	1	1
TCGA-12-0670-01B-01W-0424-08	77.16821049	0	99	0.997038762	0.997179763	0.997113234	0.997038762	0.996896936	0.999610881	0.998402011	0.996896936	chr4_random	6:01	6	2.25E-07	150920102	25907046	7:01	7	2.83E-07	153552779	23274369	7:01	7	2.83E-07	153552781	23274367	10.65320891	0.076	1568768.44	n/a	n/a	n/a	1	1	1
TCGA-12-0670-10B-01W-0424-08	80.08248568	0	99	0.889482721	0.998155237	0.933350494	0.889482721	0.989267523	0.99999625	0.994211561	0.989267523	chr4_random	5:01	5	1.02E-07	200127139	44266357	5:01	5	1.20E-07	203304621	41088875	5:01	5	1.20E-07	203304618	41088878	8.12745017	0.076	2881266.096	9.387072627	9.387072627	9.387072627	1	1	1
TCGA-12-0691-01A-01W-0348-08	77.31227462	0	99	0.821610337	0.997975619	0.89412024	0.821610337	0.982021645	0.999948037	0.991108012	0.982021645	chr6_random	2:01	2	1.78E-08	226569814	112744236	3:01	3	2.98E-08	248115940	91198110	3:01	3	2.98E-08	248115952	91198098	10.02344905	0.076	5293549.872	7.338884961	7.338884961	7.338884961	1	1	1
TCGA-12-0691-10A-01W-0348-08	74.45700946	0	99	0.969278153	0.999201081	0.983306896	0.969278153	0.976497713	0.99999302	0.990261375	0.976497713	chr21_random	1:01	1	7.65E-09	166938879	147749079	1:01	1	7.86E-09	168366985	146320973	6:01	6	1.25E-07	268396488	46291470	7.352545231	0.044	2481591.728	n/a	n/a	n/a	1	1	1
TCGA-12-0692-01A-01W-0348-08	76.06185146	0	99	0.778714157	0.998011287	0.877843338	0.778714157	0.984162531	0.999987321	0.99150783	0.984162531	chr17_random	2:01	2	1.66E-08	209524577	112438545	2:01	2	2.42E-08	225510893	96452229	2:01	2	2.42E-08	225510784	96452338	9.39366014	0.075	6079998.035	-16.813856	n/a	-16.813856	1	1	1
TCGA-12-0692-10A-01W-0348-08	79.56038498	0	99	0.74123716	0.745637497	0.743884263	0.74123716	0.995211533	0.999999727	0.998290614	0.995211533	chr4_random	2:01	2	1.50E-08	198012127	115004607	2:01	2	1.66E-08	202654611	110362123	2:01	2	1.66E-08	202654610	110362124	8.963463528	0.036	7939550	-96.30465759	184.4508494	33.64955464	1	1	1
TCGA-12-0707-01A-01W-0348-08	84.8736749	0	99	0.88747863	0.999198772	0.9323457	0.88747863	0.987960141	0.999997172	0.994786619	0.987960141	chr6_random	4:01	4	6.24E-08	249493922	63241456	4:01	4	7.39E-08	254081206	58654172	4:01	4	7.39E-08	254081204	58654174	10.05462159	0.076	4109083.64	22.12101283	22.12101283	22.12101283	1	1	1
TCGA-12-0707-10A-01W-0348-08	80.94108894	0	99	0.821952544	0.99854594	0.897984328	0.821952544	0.98483117	0.999974926	0.992829454	0.98483117	chr2_random	3:01	3	4.61E-08	189110835	64066982	3:01	3	5.10E-08	191854144	61323673	5:01	5	1.18E-07	210943114	42234703	7.112045223	0.036	2776788.744	24.07213124	24.07213124	24.07213124	1	1	1
TCGA-12-0773-01A-01W-0348-08	78.2656819	0	99	0.759864312	0.996337217	0.871663375	0.759864312	0.932353552	0.999956185	0.966118614	0.932353552	chr21_random	4:01	4	5.36E-08	259841252	69657520	5:01	5	8.74E-08	273548503	55950269	5:01	5	8.74E-08	273548461	55950311	8.640201172	0.036	2898571.92	-40.0198993	n/a	-29.71794678	1	1	1
TCGA-12-0773-10A-01W-0348-08	77.01297326	0	99	0.683596855	0.997680108	0.881517098	0.683596855	0.936909169	0.99999443	0.9755008	0.936909169	chr5_random	2:01	2	1.75E-08	251458613	119783029	2:01	2	1.92E-08	255807582	115434060	4:01	4	6.16E-08	301307992	69933650	9.530745224	0.036	3813068.108	-270.8654591	1.602160808	-123.9488131	1	1	1
TCGA-12-0778-01A-01W-0348-08	79.24532302	0	99	0.788510116	0.998010828	0.87370254	0.788510116	0.988132468	0.999997721	0.993220557	0.988132468	chr21_random	4:01	4	5.54E-08	224336643	63655193	4:01	4	7.16E-08	231182184	56809652	4:01	4	7.16E-08	231182179	56809657	9.428655662	0.076	3797272.816	-23.4038998	n/a	-23.4038998	1	1	1
TCGA-12-0778-10A-01W-0348-08	83.23231093	0	99	0.73292499	0.998497268	0.866784669	0.73292499	0.996842627	0.999999498	0.998447409	0.996842627	chr6_random	2:01	2	2.57E-08	208514758	90018722	2:01	2	2.81E-08	211675399	86858081	2:01	2	2.81E-08	211675395	86858085	9.121345591	0.076	6361005.744	-2.731692837	n/a	-2.731692837	1	1	1
TCGA-12-0819-01A-01W-0424-08	78.44416188	0	99	0.896470677	0.997544601	0.938082903	0.896470677	0.990113948	0.999973463	0.994720528	0.990113948	chr4_random	4:01	4	6.41E-08	230368538	59971884	4:01	4	7.79E-08	235380779	54959643	4:01	4	7.79E-08	235380789	54959633	9.400097278	0.076	3796001.792	2.081482954	2.081482954	2.081482954	1	1	1
TCGA-12-0819-10A-01W-0424-08	81.16479756	0	99	0.905430345	0.998090162	0.94510772	0.905430345	0.986858999	0.999996149	0.992470399	0.986858999	chr4_random	4:01	4	7.27E-08	224935006	55628026	4:01	4	8.55E-08	228829061	51733971	4:01	4	8.55E-08	228829069	51733963	8.528989944	0.076	3635833.008	-11.60144554	n/a	-11.60144554	1	1	1
TCGA-12-0820-01A-01W-0424-08	78.0879164	0	99	0.895642077	0.997423166	0.936574628	0.895642077	0.982460601	0.999883258	0.991755969	0.982460601	chr6_random	4:01	4	5.77E-08	259936286	67113768	4:01	4	7.07E-08	265744578	61305476	4:01	4	7.07E-08	265744556	61305498	10.42771947	0.076	4217787.656	-10.98184696	n/a	-10.98184696	1	1	1
TCGA-12-0820-10A-01W-0424-08	80.96368566	0	99	0.904814553	0.998144115	0.942445762	0.904814553	0.997941337	0.999993966	0.998868439	0.997941337	chr4_random	3:01	3	3.76E-08	223008987	76986265	3:01	3	4.30E-08	227323995	72671257	3:01	3	4.30E-08	227323998	72671254	9.053622977	0.076	5195074.696	-11.01820219	n/a	-11.01820219	1	1	1
TCGA-12-0821-01A-01W-0424-08	78.62011858	0	99	0.894759366	0.998339106	0.935995766	0.894759366	0.987196863	0.999991703	0.993259213	0.987196863	chr4_random	3:01	3	5.38E-08	221048995	64125445	4:01	4	6.63E-08	226717907	58456533	4:01	4	6.63E-08	226717922	58456518	8.90409323	0.076	4011858.056	0.087518336	0.087518336	0.087518336	1	1	1
TCGA-12-0821-10A-01W-0424-08	79.57686799	0	99	0.882314506	0.998470047	0.930412577	0.882314506	0.989467179	0.999999614	0.993917297	0.989467179	chr6_random	3:01	3	3.97E-08	197799928	70541764	3:01	3	5.84E-08	208586462	59755230	3:01	3	5.84E-08	208586460	59755232	8.32389554	0.076	3721621.048	-1.137600552	n/a	-1.137600552	1	1	1
TCGA-12-0822-01A-01W-0424-08	76.92577753	0	99	0.883656029	0.997775117	0.930464482	0.883656029	0.992912492	0.999844555	0.996226878	0.992912492	chr21_random	4:01	4	7.57E-08	253433548	57862268	5:01	5	9.40E-08	258835286	52460530	5:01	5	9.40E-08	258835274	52460542	10.8047014	0.076	3576469.104	-2.157253839	n/a	-2.157253839	1	1	1
TCGA-12-0822-10A-01W-0424-08	81.17913216	0	99	0.893193363	0.998149003	0.935942082	0.893193363	0.995748093	0.999970307	0.997754422	0.995748093	chr4_random	5:01	5	9.04E-08	244752331	52026777	5:01	5	1.07E-07	248526358	48252750	5:01	5	1.07E-07	248526371	48252737	9.326312942	0.076	3380381.96	-8.029600467	n/a	-8.029600467	1	1	1
TCGA-12-0826-01A-01W-0424-08	78.15145577	0	99	0.904440521	0.996493221	0.942007528	0.904440521	0.985253604	0.999996647	0.992215041	0.985253604	chr5_random	5:01	5	1.00E-07	228773451	47726525	6:01	6	1.32E-07	234419120	42080856	6:01	6	1.32E-07	234419101	42080875	9.384621784	0.076	2769075.656	-18.75470044	n/a	-18.75470044	1	1	1
TCGA-12-0826-10A-01W-0424-08	81.19237387	0	99	0.908433681	0.998557292	0.945081697	0.908433681	0.99423513	0.999998523	0.996908486	0.99423513	chr4_random	5:01	5	7.90E-08	263683994	57787350	5:01	5	9.20E-08	267539783	53931561	5:01	5	9.20E-08	267539757	53931587	10.27083874	0.076	3805760.648	-20.7067263	n/a	-20.7067263	1	1	1
TCGA-12-0827-01A-01W-0424-08	70.77969095	0	99	0.839794833	0.998043028	0.920307485	0.839794833	0.978614938	0.999844804	0.991177119	0.978614938	chr6_random	4:01	4	4.16E-08	301232375	85081801	4:01	4	6.32E-08	315648057	70666119	4:01	4	6.32E-08	315648098	70666078	10.8631402	0.06	4190965.504	-7.961473917	n/a	-7.961473917	1	1	1
TCGA-12-0827-10A-01W-0424-08	74.48215597	0	99	0.829118299	0.997816387	0.913468044	0.829118299	0.989341452	0.999941555	0.995675161	0.989341452	chr6_random	3:01	3	3.60E-08	298266296	91039936	4:01	4	4.79E-08	308991925	80314307	4:01	4	4.79E-08	308991925	80314307	11.02409113	0.06	5087466.984	8.471061667	8.471061667	8.471061667	1	1	1
TCGA-12-1092-01B-01W-0611-08	81.75305357	0	99	0.995132723	0.997764408	0.996648025	0.995132723	0.999923402	0.999998073	0.999948369	0.999923402	chr6_random	6:01	6	2.13E-07	167140529	28005623	6:01	6	2.49E-07	169105843	26040309	6:01	6	2.49E-07	169105842	26040310	8.58538056	0.076	1829699.696	n/a	n/a	n/a	1	1	1
TCGA-12-1092-10A-01W-0611-08	82.91302548	0	99	0.998317894	0.998888874	0.998527257	0.998317894	0.999932	0.999981716	0.999965063	0.999932	chr4_random	7:01	7	2.60E-07	171431175	25679499	7:01	7	2.79E-07	172276240	24834434	7:01	7	2.79E-07	172276239	24834435	9.239804097	0.076	1823192.12	n/a	n/a	n/a	1	1	1
TCGA-12-1598-01A-01W-0643-08	87.95311881	0	99	0.99569577	0.998450214	0.996982831	0.99569577	0.999983839	0.999998668	0.999990312	0.999983839	chr4_random	4:01	4	1.04E-07	121135586	34129712	4:01	4	1.18E-07	122951693	32313605	4:01	4	1.18E-07	122951695	32313603	5.234129892	0.076	2317809.696	n/a	n/a	n/a	1	1	1
TCGA-12-1598-10A-01W-0643-08	89.28377844	0	99	0.994343161	0.997542613	0.995963761	0.994343161	0.999651879	0.999981902	0.99980388	0.999651879	chr6_random	7:01	7	4.39E-07	104569585	15439123	7:01	7	5.13E-07	105658048	14350660	7:01	7	5.13E-07	105658047	14350661	4.151877499	0.076	1007927.048	n/a	n/a	n/a	1	1	1
TCGA-12-1599-01A-01W-0643-08	88.32746988	0	99	0.995799236	0.996547455	0.996250218	0.995799236	0.996254301	0.999266141	0.99811559	0.996254301	chr6_random	7:01	7	4.83E-07	99629779	14369409	8:01	8	5.77E-07	100779552	13219636	8:01	8	5.77E-07	100779629	13219559	4.062642362	0.076	917303.736	n/a	n/a	n/a	1	1	1
TCGA-12-1599-10A-01W-0643-08	89.05649173	0	99	0.99620222	0.998063282	0.997333134	0.99620222	0.998482851	0.99978418	0.999223329	0.998482851	chr1_random	6:01	6	3.65E-07	105094358	16976706	7:01	7	4.23E-07	106224971	15846093	7:01	7	4.23E-07	106224971	15846093	4.025286953	0.076	1118376.48	n/a	n/a	n/a	1	1	1
TCGA-12-1600-01A-01W-0643-08	87.74006775	0	99	0.998033719	0.998693387	0.998330426	0.998033719	0.999955689	0.999999395	0.999970934	0.999955689	chr4_random	3:01	3	8.11E-08	114526959	37586601	3:01	3	8.84E-08	115898360	36215200	3:01	3	8.84E-08	115898361	36215199	5.262948975	0.076	2648128.648	n/a	n/a	n/a	1	1	1
TCGA-12-1600-10A-01W-0643-08				0.995856209	0.99726242	0.996609147	0.995856209	0.999990747	0.999998596	0.999994427	0.999990747		4:01	4	1.49E-07	110541477	27219863	4:01	4	1.63E-07	111593372	26167968	4:01	4	1.63E-07	111593371	26167969				n/a	n/a	n/a
TCGA-12-1602-01A-01W-0643-08	85.30490144	0	99	0.997644195	0.998160262	0.997856767	0.997644195	0.996989239	0.999669561	0.998436029	0.996989239	chr4_random	3:01	3	6.61E-08	97504360	38404378	3:01	3	8.37E-08	101139214	34769524	3:01	3	8.37E-08	101139216	34769522	4.533044893	0.076	2366234.768	n/a	n/a	n/a	1	1	1
TCGA-12-1602-10A-01W-0643-08	85.81170375	0	99	0.997761766	0.998707658	0.998095072	0.997761766	0.999754936	0.999961939	0.999875069	0.999754936	chr4_random	3:01	3	7.62E-08	91509056	34659052	3:01	3	9.70E-08	94894297	31273811	3:01	3	9.70E-08	94894299	31273809	4.484932263	0.076	2119531.168	n/a	n/a	n/a	1	1	1
TCGA-13-0720-01A-01W-0371-08	51.45096223	0	71	0.898143309	0.898143309	0.898143309	0.898143309	0.999254704	0.999254704	0.999254704	0.999254704	chr21_random	1:37	0.027027027	3.63E-08	737145	27540406	1:27	0.037037037	3.67E-08	1005020	27272531	1:04	0.25	4.52E-08	6175102	22102449	2.257304541	0.076	1659427.624	n/a	n/a	n/a	1	1	1
TCGA-13-0720-10B-01W-0371-08	53.46399355	0	87	0.914326898	0.914326898	0.914326898	0.914326898	0.998125771	0.998125771	0.998125771	0.998125771	chr4_random	1:25	0.04	3.22E-08	1245001	31030853	1:20	0.05	3.25E-08	1529283	30746571	1:03	0.333333333	4.13E-08	8049883	24225971	3.464580973	0.076	1819568.364	n/a	n/a	n/a	1	1	1
TCGA-13-0723-01A-02W-0371-08	68.69690529	0	99	0.83869559	0.83869559	0.83869559	0.83869559	0.964261522	0.964261522	0.964261522	0.964261522	chr2_random	2:01	2	3.43E-07	8967743	5115666	2:01	2	3.65E-07	9091772	4991637	4:01	4	1.59E-06	11407725	2675684	1.319579217	0.043	174578.111	1019.784615	1019.784615	1019.784615	1	1	1
TCGA-13-0723-10B-01W-0371-08	75.28283897	0	99	0.773597571	0.998469064	0.861433039	0.773597571	0.973476894	0.999891815	0.989950685	0.973476894	chr21_random	2:01	2	4.36E-08	89354219	45265100	2:01	2	4.74E-08	90833858	43785461	3:01	3	6.80E-08	96872689	37746630	4.114043071	0.043	2484751.08	4.696647386	22.74415612	12.76010053	1	1	1
TCGA-13-0724-01A-01W-0371-08	73.90408752	0	99	0.701379447	0.991041406	0.828522401	0.701379447	0.900257088	0.999597923	0.966655505	0.900257088	chr2_random	2:01	2	6.59E-08	57589417	29571282	2:01	2	7.25E-08	58697560	28463139	2:01	2	9.66E-08	61851909	25308790	5.109549534	0.043	1822275.82	-14.50487365	151.0960943	44.69726558	1	1	1
TCGA-13-0724-10B-01W-0371-08	68.5010831	0	99	0.794406641	0.991373347	0.858688077	0.794406641	0.96207465	0.999249634	0.98371767	0.96207465	chr5_random	1:01	1	2.76E-08	68605249	49868565	1:01	1	2.94E-08	69740204	48733610	2:01	2	4.77E-08	78012998	40460816	4.365344666	0.043	2951644.33	-36.32808716	6.673220458	-13.13779975	1	1	1
TCGA-13-0725-10B-01W-0371-08	76.86829005	0	99	0.789974185	0.997897064	0.876961023	0.789974185	0.969526516	0.999703883	0.984526764	0.969526516	chr4_random	2:01	2	3.38E-08	166709438	70269746	3:01	3	4.67E-08	175653942	61325242	3:01	3	4.67E-08	175653864	61325320	6.754878602	0.076	3980942.016	-15.59749779	22.63891363	2.745867321	1	1	1
TCGA-13-0726-01A-01W-0371-08	77.62104408	0	99	0.836522251	0.836522251	0.836522251	0.836522251	0.909093328	0.909093328	0.909093328	0.909093328	chr5_random	2:01	2	1.76E-07	22706112	11356718	2:01	2	1.97E-07	23210360	10852470	2:01	2	1.97E-07	23210360	10852470	1.613060856	0.043	774021.661	-121.4897937	n/a	-121.4897937	1	1	1
TCGA-13-0726-10B-01W-0371-08	71.45069818	0	99	0.747615251	0.994191656	0.869115191	0.747615251	0.965316512	0.99999969	0.991262785	0.965316512	chr21_random	1:01	1	1.05E-08	126165842	109731490	1:01	1	1.34E-08	135466377	100430955	1:01	1	1.34E-08	135466379	100430953	8.931299718	0.043	6891286.452	-7.210195268	52.89257846	25.16308904	1	1	1
TCGA-13-0751-01A-01D-0446-08	84.20886441	0	99	n/a	n/a	n/a	n/a	n/a	n/a	n/a	n/a	chr5_random	1:01	1	1.37E-09	1317556594	979126182	2:01	2	1.70E-09	1391136744	905546032	2:01	2	1.77E-09	1405555179	891127597	80.81214552	0.101	82572292.15	0.244785871	0.244785871	0.244785871	1	1	1
TCGA-13-0751-01A-01W-0371-08	68.95076052	0	99	0.760197699	0.993899522	0.890906825	0.760197699	0.972482356	0.999336896	0.988616636	0.972482356	chr5_random	1:01	1	1.11E-08	87869483	90384391	1:01	1	1.21E-08	91302167	86951707	2:01	2	2.35E-08	109924703	68329171	6.108659575	0.063	4814810.929	-29.84257079	n/a	-29.84257079	1	1	1
TCGA-13-0751-10A-01D-0446-08	83.68790895	0	99	n/a	n/a	n/a	n/a	n/a	n/a	n/a	n/a	chr21_random	4:01	4	1.14E-08	1268005904	334124015	5:01	5	1.89E-08	1336188418	265941501	6:01	6	2.27E-08	1357331547	244798372	56.36957492	0.101	17838201.66	-1.56602258	n/a	-1.56602258	1	1	1
TCGA-13-0751-10A-01W-0371-08	71.87925049	0	99	0.811635542	0.995311733	0.88175518	0.811635542	0.994098741	0.999800269	0.996465081	0.994098741	chr21_random	1:01	1	2.15E-08	70917326	57412783	1:01	1	2.44E-08	73484736	54845373	2:01	2	4.36E-08	84341795	43988314	4.613797133	0.071	3127806.329	36.85076529	36.85076529	36.85076529	1	1	1
TCGA-13-0757-01A-01W-0371-08	71.34774844	0	99	0.820577615	0.997446977	0.92638447	0.820577615	0.977571548	0.999972185	0.993258247	0.977571548	chr6_random	2:01	2	9.38E-09	309147008	181589981	2:01	2	1.12E-08	321072625	169664364	2:01	2	1.66E-08	346241350	144495639	16.41634023	0.065	9965891.505	26.80930198	26.80930198	26.80930198	1	1	1
TCGA-13-0758-10A-01W-0371-08	72.55154974	0	99	0.828132862	0.998591038	0.920021538	0.828132862	0.968067794	0.999997903	0.984547275	0.968067794	chr4_random	1:02	0.5	6.49E-09	94990900	154076072	1:02	0.5	6.65E-09	98722683	150344289	1:01	1	9.86E-09	132929917	116137055	6.899164555	0.066	8514352.742	-245.1386764	n/a	-127.7381781	1	1	1
TCGA-13-0764-01A-03W-0371-08	70.30810473	0	99	0.816943305	0.995992218	0.896453765	0.816943305	0.995504286	0.999971286	0.997689808	0.995504286	chr21_random	1:01	1	1.84E-08	85000262	67963224	1:01	1	2.07E-08	87816485	65147001	2:01	2	3.45E-08	99313700	53649786	5.330465923	0.071	3839535.418	36.80364804	36.80364804	36.80364804	1	1	1
TCGA-13-0764-10A-01W-0371-08	70.6640054	0	99	0.804890374	0.992180066	0.892276899	0.804890374	0.985747583	0.999911532	0.99391379	0.985747583	chr2_random	1:01	1	2.38E-08	71628436	54838368	1:01	1	2.64E-08	73643693	52823111	2:01	2	5.84E-08	87724868	38741936	3.566753955	0.071	2758755.049	-35.21046125	n/a	-35.21046125	1	1	1
TCGA-13-0768-01A-01W-0371-08	69.96805891	0	99	0.828200573	0.997530607	0.897819584	0.828200573	0.970687517	0.99993081	0.987116215	0.970687517	chr21_random	2:01	2	1.92E-08	127868147	81633053	2:01	2	2.21E-08	132159515	77341685	3:01	3	6.36E-08	159431987	50069213	7.254434974	0.065	3389102.78	32.22578176	32.22578176	32.22578176	1	1	1
TCGA-13-0768-10A-01W-0371-08	71.42195576	0	99	0.822888751	0.997616305	0.892210834	0.822888751	0.973837822	0.999992506	0.989382428	0.973837822	chr21_random	2:01	2	3.05E-08	108038839	59480050	2:01	2	3.36E-08	110228848	57290041	4:01	4	1.13E-07	133249075	34269814	5.813608837	0.065	2350026.471	50.07217218	50.07217218	50.07217218	1	1	1
TCGA-13-0803-01A-01W-0371-08	67.3337722	0	99	0.829519145	0.997550481	0.900665077	0.829519145	0.964283674	0.999996385	0.981533735	0.964283674	chr6_random	1:01	1	1.94E-08	89505170	67857572	1:01	1	2.12E-08	91603712	65759030	3:01	3	9.74E-08	121973633	35389109	5.111706218	0.066	2505083.392	-263.8905672	n/a	-263.8905672	1	1	1
TCGA-13-0803-10A-01W-0371-08	71.3866562	0	99	0.842452382	0.998071947	0.906121143	0.842452382	0.977263365	0.999943282	0.988581522	0.977263365	chr2_random	1:01	1	2.24E-08	89503550	63234160	1:01	1	2.40E-08	91151632	61586078	5:01	5	1.79E-07	126180775	26556935	5.305369291	0.066	1861970.908	189.7018081	189.7018081	189.7018081	1	1	1
TCGA-13-0805-01A-01W-0371-08	75.1867296	0	99	0.866157577	0.997226226	0.938734712	0.866157577	0.984764881	0.999920878	0.995426937	0.984764881	chr4_random	1:01	1	1.22E-08	126319871	101933621	1:01	1	1.46E-08	132786478	95467014	2:01	2	2.09E-08	144934400	83319092	6.430919432	0.071	5814188.51	-48.94690578	n/a	-35.30239412	1	1	1
TCGA-13-0807-01B-02W-0420-08	75.26973517	0	99	0.934781711	0.934781711	0.934781711	0.934781711	0.99758989	0.99758989	0.99758989	0.99758989	chr21_random	1:01	1	5.24E-08	27504466	22900620	1:01	1	6.05E-08	28650250	21754836	1:01	1	6.58E-08	29304125	21100961	2.256089081	0.047	1364220.231	n/a	n/a	n/a	1	1	1
TCGA-13-0807-10A-01W-0420-08	78.02920678	0	99	0.936690063	0.936690063	0.936690063	0.936690063	0.97851165	0.97851165	0.97851165	0.97851165	chr21_random	1:01	1	4.88E-08	28479500	24168316	1:01	1	5.30E-08	29176800	23471016	2:01	2	9.76E-08	33984652	18663164	1.559845972	0.046	1350345.304	n/a	n/a	n/a	1	1	1
TCGA-13-0883-01A-02W-0420-08	68.5046636	0	99	0.811488371	0.994653297	0.905654564	0.811488371	0.849326133	0.999938847	0.969634383	0.849326133	chr21_random	1:01	1	6.75E-09	159039571	153444227	1:01	1	9.02E-09	173694322	138789476	1:01	1	1.18E-08	186876040	125607758	11.32907068	0.073	8407949.135	5.389206801	21.81971128	11.962076	1	1	1
TCGA-13-0883-10A-01W-0420-08	75.37471878	0	99	0.848824482	0.994978114	0.898176238	0.848824482	0.986661812	0.99997034	0.991164131	0.986661812	chr6_random	3:01	3	8.57E-08	86288725	31725925	3:01	3	1.00E-07	88332299	29682351	3:01	3	1.00E-07	88332300	29682350	5.672745035	0.076	2100546.976	45.87064218	45.87064218	45.87064218	1	1	1
TCGA-13-0885-01A-02W-0420-08	75.94351197	0	99	0.956843829	0.956843829	0.956843829	0.956843829	0.983714897	0.983714897	0.983714897	0.983714897	chr21_random	2:01	2	1.26E-07	29178552	15209732	2:01	2	1.76E-07	31105188	13283096	3:01	3	2.17E-07	32202374	12185910	1.599386951	0.047	652301.676	n/a	n/a	n/a	1	1	1
TCGA-13-0885-10A-01W-0420-08	74.35742008	0	99	0.973787862	0.973787862	0.973787862	0.973787862	0.986336311	0.986336311	0.986336311	0.986336311	chr21_random	1:01	1	6.44E-08	28267671	20948114	1:01	1	6.93E-08	28822590	20393195	2:01	2	1.70E-07	34889660	14326125	1.65682041	0.047	1025736.354	n/a	n/a	n/a	1	1	1
TCGA-13-0886-01A-01W-0420-08	71.77366737	0	99	0.847002186	0.996575797	0.931139747	0.847002186	0.927785425	0.999901269	0.979950547	0.927785425	chr5_random	2:01	2	1.69E-08	157003100	96513286	2:01	2	2.63E-08	172552263	80964123	2:01	2	2.63E-08	172552265	80964121	6.663002284	0.036	4406777.792	-23.65882983	44.99205403	10.00188838	1	1	1
TCGA-13-0887-01A-01W-0420-08	58.75390512	0	99	0.968971971	0.968971971	0.968971971	0.968971971	0.999614352	0.999614352	0.999614352	0.999614352	chr4_random	1:01	1	3.00E-08	30070248	33300418	1:01	1	3.08E-08	30900540	32470126	4:01	4	3.00E-07	50411143	12959523	2.459406983	0.076	921821.556	n/a	n/a	n/a	1	1	1
TCGA-13-0887-10A-01W-0420-08	79.02814726	0	99	0.946703732	0.946703732	0.946703732	0.946703732	0.998010938	0.998010938	0.998010938	0.998010938	chr21_random	1:01	1	6.71E-08	29015371	20790634	1:01	1	7.27E-08	29621387	20184618	2:01	2	8.62E-08	30879589	18926416	2.577554251	0.047	1286269.328	n/a	n/a	n/a	1	1	1
TCGA-13-0888-01A-01W-0420-08	59.06131533	0	99	0.811751481	0.988655589	0.918891594	0.811751481	0.987400402	0.999057917	0.993525155	0.987400402	chr2_random	1:01	1	1.12E-08	115749299	101502969	1:01	1	1.70E-08	129902842	87349426	1:01	1	1.70E-08	129902883	87349385	8.977537289	0.076	5562883.992	-28.53652482	n/a	-28.53652482	1	1	1
TCGA-13-0889-01A-01W-0420-08	63.37253167	0	99	0.962865641	0.962865641	0.962865641	0.962865641	0.996011752	0.996011752	0.996011752	0.996011752	chr2_random	1:02	0.5	2.30E-08	20194528	43493950	1:02	0.5	2.35E-08	21184128	42504350	1:01	1	4.78E-08	36182238	27506240	2.255463272	0.048	1893453.048	n/a	n/a	n/a	1	1	1
TCGA-13-0889-10A-01W-0420-08	77.41551333	0	99	n/a	n/a	n/a	n/a	n/a	n/a	n/a	n/a	chr21_random	3:01	3	2.92E-07	34461297	10855113	4:01	4	3.70E-07	35513507	9802903	4:01	4	3.70E-07	35513508	9802902	2.95747965	0.076	665052.592	n/a	n/a	n/a	1	1	1
TCGA-13-0890-01A-01W-0420-08	67.23368195	0	99	0.975946146	0.975946146	0.975946146	0.975946146	0.999215561	0.999215561	0.999215561	0.999215561	chr5_random	1:01	1	2.61E-08	26977977	38273394	1:01	1	2.68E-08	27892276	37359095	2:01	2	7.17E-08	41263603	23987768	1.874061166	0.048	1625757.736	n/a	n/a	n/a	1	1	1
TCGA-13-0890-10A-01W-0420-08	68.80499812	0	99	0.964652511	0.964652511	0.964652511	0.964652511	0.999035985	0.999035985	0.999035985	0.999035985	chr21_random	1:01	1	3.00E-08	29207469	33302549	1:01	1	3.05E-08	29774254	32735764	3:01	3	1.54E-07	45348426	17161592	1.88788449	0.046	1135147.582	n/a	n/a	n/a	1	1	1
TCGA-13-0891-01A-01W-0420-08	57.40606625	0	99	0.815965621	0.994852928	0.909856666	0.815965621	0.941615961	0.999956889	0.980723911	0.941615961	chr5_random	1:01	1	6.38E-09	147400064	156643287	1:01	1	9.13E-09	168285921	135757430	1:01	1	1.18E-08	180491191	123552160	10.87655932	0.073	7778367.027	1.636197066	23.13704115	9.006157852	1	1	1
TCGA-13-0891-10A-01W-0420-08	71.91869885	0	99	0.854842641	0.996668541	0.947795404	0.854842641	0.939531189	0.999919403	0.983135445	0.939531189	chr2_random	2:01	2	1.78E-08	146603787	90668609	2:01	2	2.22E-08	154060337	83212059	2:01	2	2.22E-08	154060298	83212098	6.838695107	0.076	5757421.648	-33.94543844	3.911732618	-18.94832991	1	1	1
TCGA-13-0897-01A-01W-0420-08	65.66866675	0	99	0.961441152	0.961441152	0.961441152	0.961441152	0.996074488	0.996074488	0.996074488	0.996074488	chr5_random	1:02	0.5	2.48E-08	24880900	40326764	1:02	0.5	2.52E-08	25525790	39681874	2:01	2	6.90E-08	40873137	24334527	2.555247455	0.046	1671687.242	n/a	n/a	n/a	1	1	1
TCGA-13-0897-10A-01W-0420-08	79.58281077	0	99	0.860854423	0.860854423	0.860854423	0.860854423	0.988502062	0.988502062	0.988502062	0.988502062	chr2_random	1:01	1	5.34E-08	31882703	24424009	1:01	1	6.02E-08	32927689	23379023	1:01	1	6.30E-08	33315145	22991567	1.854618512	0.047	1214855.611	n/a	n/a	n/a	1	1	1
TCGA-13-0899-01A-01W-0420-08	76.4759418	0	99	0.836947414	0.99644288	0.948097757	0.836947414	0.935822385	0.999405249	0.973987043	0.935822385	chr2_random	2:01	2	2.58E-08	130748491	71234407	2:01	2	3.37E-08	138028356	63954542	2:01	2	3.37E-08	138028363	63954535	6.351156271	0.076	4307274.92	-7.021474873	53.58703784	16.81320709	1	1	1
TCGA-13-0903-01A-01W-0420-08	54.79736053	0	99	0.970728445	0.970728445	0.970728445	0.970728445	0.996204001	0.996204001	0.996204001	0.996204001	chr4_random	1:01	1	3.13E-08	30456181	31961829	1:01	1	3.41E-08	31840108	30577902	4:01	4	3.44E-07	50327020	12090990	2.558759545	0.076	813736.788	n/a	n/a	n/a	1	1	1
TCGA-13-0903-10A-01W-0420-08	70.16099884	0	99	0.971696508	0.971696508	0.971696508	0.971696508	0.999404352	0.999404352	0.999404352	0.999404352	chr21_random	1:01	1	2.60E-08	28257234	38461312	1:01	1	2.64E-08	28852987	37865559	2:01	2	8.94E-08	44430241	22288305	1.84614108	0.046	1488852.272	n/a	n/a	n/a	1	1	1
TCGA-13-0904-01A-02W-0420-08	77.1676803	0	99	0.822642942	0.994845895	0.931922923	0.822642942	0.955807362	0.999823264	0.987591898	0.955807362	chr21_random	1:01	1	1.34E-08	115760460	92853326	1:01	1	1.70E-08	123486784	85127002	1:01	1	1.70E-08	123486810	85126976	6.413411436	0.076	5882449.552	12.27276782	44.77911871	27.17708958	1	1	1
TCGA-13-0904-10A-01W-0420-08	80.63618007	0	99	0.833989736	0.998737851	0.891581403	0.833989736	0.985792235	0.999923951	0.995299931	0.985792235	chr5_random	1:01	1	9.01E-09	155317886	131275770	1:01	1	1.08E-08	163685318	122908338	2:01	2	1.53E-08	178688889	107904767	7.72966369	0.076	7564837.46	-21.05779227	13.63690813	-2.816138155	1	1	1
TCGA-13-0905-01B-01W-0492-08	80.39687341	0	99	0.929911815	0.996006325	0.952295521	0.929911815	0.921870868	0.998774614	0.953294275	0.921870868	chr6_random	3:01	3	1.42E-07	63780780	21215018	3:01	3	1.72E-07	65465829	19529969	3:01	3	1.72E-07	65465825	19529973	3.104837015	0.043	1353517.464	-248.1703903	n/a	-248.1703903	1	1	1
TCGA-13-0905-10A-01W-0492-08	80.55576092	0	99	0.95142059	0.99588446	0.966394003	0.95142059	0.893254519	0.992304849	0.941868007	0.893254519	chr5_random	5:01	5	3.10E-07	66768570	14684428	5:01	5	3.82E-07	68105503	13347495	5:01	5	3.82E-07	68105505	13347493	2.942762691	0.043	905764.485	69.37814272	69.37814272	69.37814272	1	1	1
TCGA-13-0906-01A-01W-0420-08	72.70557183	0	99	0.73479122	0.73479122	0.73479122	0.73479122	0.979452648	0.979452648	0.979452648	0.979452648	chr21_random	1:01	1	4.46E-08	29593408	25750561	1:01	1	5.29E-08	31090358	24253611	1:01	1	5.43E-08	31321504	24022465	3.242735036	0.047	1261487.911	n/a	n/a	n/a	1	1	1
TCGA-13-0906-10A-01W-0420-08	63.25829501	0	99	0.967379854	0.967379854	0.967379854	0.967379854	0.990851161	0.990851161	0.990851161	0.990851161	chr21_random	1:02	0.5	2.20E-08	25131560	45520802	1:02	0.5	2.24E-08	25982093	44670269	2:01	2	5.81E-08	43348363	27303999	2.836790629	0.048	1907614.096	n/a	n/a	n/a	1	1	1
TCGA-13-0908-01B-01W-0492-08	71.49532498	0	99	0.979785765	0.997760855	0.988829935	0.979785765	0.998866298	0.999956149	0.999229694	0.998866298	chr2_random	3:01	3	1.27E-07	88031514	26306029	4:01	4	1.63E-07	90741348	23596195	5:01	5	2.99E-07	96390042	17947501	4.779329848	0.076	1158062.692	-371.2124295	n/a	-371.2124295	1	1	1
TCGA-13-0908-10A-01W-0492-08	77.67039515	0	99	0.972558965	0.998133573	0.987585095	0.972558965	0.914684096	0.999956675	0.975158869	0.914684096	chr4_random	3:01	3	3.98E-08	168860110	65137364	3:01	3	4.84E-08	174047055	59950419	3:01	3	6.59E-08	181513229	52484245	7.230856704	0.076	3594594.8	-1463.164719	734.8839461	-246.8427793	1	1	1
TCGA-13-0910-01A-01W-0420-08	32.83407648	0	46	n/a	n/a	n/a	n/a	n/a	n/a	n/a	n/a	chr5_random	0:24146948	0	0	0	24146948	0:24146948	0	0	0	24146948	4:01	4	7.01E-07	18948015	5198933	1.0789521	0.076	395118.908	n/a	n/a	n/a	1	1	1
TCGA-13-0910-10A-01W-0420-08	78.6778087	0	99	0.768639465	0.768639465	0.768639465	0.768639465	0.990216803	0.990216803	0.990216803	0.990216803	chr2_random	1:01	1	4.90E-08	33594617	26182845	1:01	1	5.84E-08	35214160	24563302	1:01	1	6.04E-08	35521379	24256083	2.165842614	0.047	1304503.584	n/a	n/a	n/a	1	1	1
TCGA-13-0912-01A-01W-0420-08	65.47097335	0	99	0.964286075	0.964286075	0.964286075	0.964286075	0.997854695	0.997854695	0.997854695	0.997854695	chr21_random	1:01	1	2.46E-08	28315590	40624240	1:01	1	2.51E-08	29063859	39875971	2:01	2	8.13E-08	45322493	23617337	2.633567975	0.046	1588580.618	n/a	n/a	n/a	1	1	1
TCGA-13-0912-10A-01W-0420-08	61.50829199	0	99	0.97224296	0.97224296	0.97224296	0.97224296	0.997639775	0.997639775	0.997639775	0.997639775	chr6_random	1:01	1	3.53E-08	35043754	31485699	1:01	1	3.77E-08	35742092	30787361	5:01	5	4.54E-07	55476306	11053147	2.411426661	0.076	786965.484	n/a	n/a	n/a	1	1	1
TCGA-13-0913-01A-01W-0420-08	81.71679011	0	99	0.87193371	0.99743976	0.935382682	0.87193371	0.984154014	0.99965002	0.994027935	0.984154014	chr2_random	3:01	3	5.53E-08	117292368	46059976	3:01	3	6.83E-08	121213862	42138482	3:01	3	6.83E-08	121213862	42138482	4.460492817	0.076	2904491.088	10.00073162	10.00073162	10.00073162	1	1	1
TCGA-13-0913-10A-01W-0420-08	74.02907875	0	99	0.818856341	0.998122477	0.945274854	0.818856341	0.993765485	0.99999322	0.998102164	0.993765485	chr5_random	2:01	2	1.21E-08	214330699	132821373	2:01	2	1.65E-08	229225070	117927002	2:01	2	1.65E-08	229225079	117926993	10.21191609	0.076	7830479.272	-10.94459551	26.38554848	8.29031383	1	1	1
TCGA-13-0919-01A-01W-0420-08	75.2925816	0	99	0.771840451	0.771840451	0.771840451	0.771840451	0.988446838	0.988446838	0.988446838	0.988446838	chr2_random	1:01	1	4.29E-08	31154840	26963920	1:01	1	5.30E-08	33122964	24995796	1:01	1	5.42E-08	33325437	24793323	2.078285384	0.047	1288676.071	n/a	n/a	n/a	1	1	1
TCGA-13-0919-10A-01W-0420-08	79.03575889	0	99	0.937341213	0.937341213	0.937341213	0.937341213	0.99999508	0.99999508	0.99999508	0.99999508	chr5_random	1:02	0.5	3.05E-08	15364085	32771148	1:02	0.5	3.09E-08	15742641	32392592	1:02	0.5	3.12E-08	16107510	32027723	2.259320454	0.047	2388270.975	n/a	n/a	n/a	1	1	1
TCGA-13-0920-01A-01W-0420-08	30.28831414	0	41	n/a	n/a	n/a	n/a	n/a	n/a	n/a	n/a	chr5_random	0:24353777	0	0	0	24353777	0:24353777	0	0	0	24353777	4:01	4	8.64E-07	19592652	4761125	0.929017456	0.076	361845.5	n/a	n/a	n/a	1	1	1
TCGA-13-0920-10A-01W-0420-08	65.88611519	0	99	0.981726885	0.981726885	0.981726885	0.981726885	0.995728205	0.995728205	0.995728205	0.995728205	chr21_random	1:02	0.5	1.98E-08	24104447	50567449	1:02	0.5	2.01E-08	24825932	49845964	1:01	1	4.33E-08	43104085	31567811	2.19089047	0.048	2215647.504	n/a	n/a	n/a	1	1	1
TCGA-13-0923-01A-01W-0420-08	80.17144825	0	99	0.846077354	0.99933722	0.931727594	0.846077354	0.986680889	0.999995921	0.996128502	0.986680889	chr5_random	2:01	2	1.57E-08	196038759	111790147	2:01	2	2.03E-08	206825951	101002955	2:01	2	2.03E-08	206825936	101002970	8.235476889	0.076	6856399.128	-50.98289576	25.44017558	-8.460195417	1	1	1
TCGA-13-0923-10A-01W-0420-08	51.43243918	0	99	0.776850652	0.988388949	0.879501392	0.776850652	0.991855197	0.999571229	0.996120645	0.991855197	chr21_random	1:01	1	1.05E-08	122741116	107896476	1:01	1	1.53E-08	136268475	94369117	1:01	1	1.53E-08	136268449	94369143	10.17060688	0.036	5785125.624	-40.10470551	61.01098	6.991997394	1	1	1
TCGA-13-0924-01A-01W-0420-08	77.39953184	0	99	0.850789865	0.998659508	0.924871635	0.850789865	0.990082524	0.999988305	0.995111919	0.990082524	chr2_random	1:01	1	1.96E-08	90614302	68068811	2:01	2	2.61E-08	97511821	61171292	2:01	2	4.88E-08	110975346	47707767	4.294173801	0.076	3101578.848	-715.1715531	n/a	-715.1715531	1	1	1
TCGA-13-0924-10A-01W-0420-08	62.96997207	0	84	n/a	n/a	n/a	n/a	n/a	n/a	n/a	n/a	chr5_random	0:19782285	0	0	0	19782285	0:19782285	0	0	0	19782285	3:01	3	7.19E-07	15186556	4595729	2.654407335	0.076	349275.404	n/a	n/a	n/a	1	1	1
TCGA-13-1409-01A-01W-0492-08	50.78741071	0	99	0.809058827	0.996961928	0.872359764	0.809058827	0.99125571	0.99776339	0.99553993	0.99125571	chr5_random	1:01	1	5.78E-08	37178109	25354775	2:01	2	9.51E-08	41614836	20918048	4:01	4	3.01E-07	49679869	12853015	1.969977245	0.076	639637.888	350.7519888	350.7519888	350.7519888	1	1	1
TCGA-13-1409-10A-01W-0493-08	79.41308321	0	99	0.966752222	0.99839983	0.982366228	0.966752222	0.995735998	0.999997606	0.998826301	0.995735998	chr21_random	4:01	4	1.03E-07	148764385	38076748	4:01	4	1.20E-07	151305863	35535270	5:01	5	1.66E-07	156171544	30669589	5.958706831	0.076	2137736.436	-3220.590302	n/a	-1753.67512	1	1	1
TCGA-13-1477-01A-01W-0545-08	77.26271929	0	99	0.953665138	0.953665138	0.953665138	0.953665138	0.995413043	0.995413043	0.995413043	0.995413043	chr2_random	5:01	5	5.59E-07	42775589	8751265	6:01	6	7.57E-07	43910645	7616209	6:01	6	7.57E-07	43910646	7616208	1.886177825	0.076	492567.552	41.89250377	41.89250377	41.89250377	1	1	1
TCGA-13-1477-10A-01W-0545-08	76.51916882	0	99	0.991407313	0.991407313	0.991407313	0.991407313	0.997272246	0.997272246	0.997272246	0.997272246	chr2_random	6:01	6	8.54E-07	46083678	7343948	7:01	7	1.15E-06	47025102	6402524	7:01	7	1.15E-06	47025102	6402524	2.489490004	0.076	415043.6	-9.107634426	n/a	-9.107634426	1	1	1
TCGA-13-1484-01A-01W-0545-08	78.30085365	0	99	0.972819709	0.972819709	0.972819709	0.972819709	0.999472768	0.999472768	0.999472768	0.999472768	chr2_random	6:01	6	6.95E-07	50545143	8526189	7:01	7	9.58E-07	51723615	7347717	7:01	7	9.58E-07	51723614	7347718	2.265005061	0.076	468862.696	-37.94006494	n/a	-37.94006494	1	1	1
TCGA-13-1484-10A-01W-0545-08	75.53231659	0	99	0.990616437	0.990616437	0.990616437	0.990616437	0.996557476	0.996557476	0.996557476	0.996557476	chr21_random	5:01	5	5.84E-07	51431130	9386082	6:01	6	7.70E-07	52555682	8261530	6:01	6	7.70E-07	52555682	8261530	3.108264962	0.076	542410.328	-64.23534324	n/a	-64.23534324	1	1	1
TCGA-13-1485-01A-02W-0545-08	68.00238879	0	99	0.964323538	0.992317715	0.974803846	0.964323538	0.99282373	0.999783516	0.997404193	0.99282373	chr5_random	1:01	1	3.01E-08	47578384	39786217	1:01	1	3.64E-08	50224524	37140077	5:01	5	3.69E-07	73274365	14090236	3.035578941	0.076	869751.296	32.59185108	32.59185108	32.59185108	1	1	1
TCGA-13-1485-10A-01W-0545-08	64.96432804	0	99	0.979566182	0.994347245	0.987140343	0.979566182	0.947283226	0.998637182	0.980412946	0.947283226	chr2_random	1:01	1	2.11E-08	47245966	47490054	1:01	1	2.47E-08	49811940	44924080	4:01	4	2.40E-07	76852268	17883752	3.896116469	0.076	1164151.128	43.81064866	43.81064866	43.81064866	1	1	1
TCGA-13-1487-01A-01W-0545-08	72.22619647	0	99	0.89325523	0.994450499	0.933226225	0.89325523	0.988657694	0.999403435	0.995982077	0.988657694	chr5_random	1:01	1	2.11E-08	45589345	47314572	1:01	1	2.27E-08	47255704	45648213	3:01	3	1.63E-07	71888035	21015882	2.672701616	0.076	1470563.748	-42.23463246	n/a	-42.23463246	1	1	1
TCGA-13-1487-10A-01W-0545-08	74.41585717	0	99	0.905016674	0.996322523	0.939354069	0.905016674	0.990597247	0.99990028	0.995774669	0.990597247	chr5_random	1:01	1	2.15E-08	53972889	50090272	1:01	1	2.38E-08	55690984	48372177	4:01	4	1.59E-07	81443321	22619840	2.90248563	0.076	1588532.62	16.73990728	16.73990728	16.73990728	1	1	1
TCGA-13-1492-01A-01W-0545-08	83.3296503	0	99	0.985094554	0.997560977	0.989307712	0.985094554	0.997062563	0.999995091	0.998106466	0.997062563	chr6_random	3:01	3	1.53E-07	67279900	20957166	3:01	3	1.72E-07	68317682	19919384	3:01	3	1.72E-07	68317684	19919382	2.94719844	0.076	1435001.6	119.9089661	119.9089661	119.9089661	1	1	1
TCGA-13-1492-10A-01W-0545-08	81.06756715	0	99	0.970094779	0.995282108	0.979452129	0.970094779	0.95077272	0.999935172	0.968259245	0.95077272	chr21_random	3:01	3	8.90E-08	76319494	29281276	3:01	3	1.02E-07	77941963	27658807	3:01	3	1.02E-07	77941963	27658807	3.593363376	0.076	1978761.688	-88.7076536	n/a	-88.7076536	1	1	1
TCGA-13-1494-01A-01W-0545-08	76.27766141	0	99	0.977941525	0.998143481	0.985426853	0.977941525	0.952940984	0.999997313	0.968779512	0.952940984	chr5_random	4:01	4	1.40E-07	107967901	27798583	5:01	5	1.91E-07	111622565	24143919	5:01	5	1.91E-07	111622540	24143944	4.619938043	0.076	1557185.28	-28.16329306	n/a	-28.16329306	1	1	1
TCGA-13-1494-10A-01W-0545-08	80.59114083	0	99	0.960534356	0.99668021	0.973171467	0.960534356	0.991066703	0.999978226	0.994248602	0.991066703	chr2_random	3:01	3	8.76E-08	94809481	32898359	3:01	3	1.07E-07	97464432	30243408	3:01	3	1.07E-07	97464425	30243415	4.185219405	0.076	2096723.264	51.75320335	51.75320335	51.75320335	1	1	1
TCGA-13-1495-01A-01W-0545-08	74.14687829	0	99	0.976904303	0.992743494	0.982358491	0.976904303	0.997631381	0.999560537	0.998422296	0.997631381	chr2_random	3:01	3	8.94E-08	81262623	30153829	3:01	3	1.39E-07	86460175	24956277	3:01	3	1.39E-07	86460166	24956286	3.743837358	0.076	1501663.784	22.99480096	35.70822284	31.34319761	1	1	1
TCGA-13-1510-01A-02W-0545-08	80.69863391	0	99	0.976957549	0.976957549	0.976957549	0.976957549	0.992772471	0.992772471	0.992772471	0.992772471	chr5_random	6:01	6	5.56E-07	58755690	10277358	7:01	7	7.23E-07	59930305	9102743	7:01	7	7.23E-07	59930311	9102737	2.437988223	0.076	602537.272	-45.4107987	n/a	-45.4107987	1	1	1
TCGA-13-1510-10A-01W-0546-08	69.45987653	0	99	0.987131034	0.994964564	0.990923815	0.987131034	0.991424389	0.999837546	0.996542571	0.991424389	chr6_random	1:01	1	1.34E-08	71034661	74905063	1:01	1	1.50E-08	75123583	70816141	3:01	3	7.51E-08	108020995	37918729	4.233401591	0.076	2571065.332	-1.920051767	n/a	-1.920051767	1	1	1
TCGA-13-1511-01A-01W-0545-08	78.54200217	0	99	0.969260774	0.969260774	0.969260774	0.969260774	0.999808163	0.999808163	0.999808163	0.999808163	chr21_random	4:01	4	2.78E-07	52581160	13757894	4:01	4	3.37E-07	53721537	12617517	4:01	4	3.37E-07	53721537	12617517	2.657045687	0.076	872262.64	20.91477096	20.91477096	20.91477096	1	1	1
TCGA-13-1511-10A-01W-0546-08	68.19943192	0	99	0.982648799	0.992605058	0.9887997	0.982648799	0.998314717	0.999927169	0.999136103	0.998314717	chr21_random	1:01	1	1.31E-08	71955068	76145234	1:01	1	1.39E-08	74844425	73255877	3:01	3	6.52E-08	107501490	40598812	4.47511388	0.076	2865918.58	-8.984567478	n/a	-8.984567478	1	1	1
TCGA-13-1512-01A-01W-0545-08	77.64507111	0	99	0.988548758	0.988548758	0.988548758	0.988548758	0.999306615	0.999306615	0.999306615	0.999306615	chr21_random	2:01	2	7.46E-08	71854493	31036813	3:01	3	8.77E-08	73873155	29018151	3:01	3	8.77E-08	73873156	29018150	3.488145822	0.076	2051961.088	27.42571849	27.42571849	27.42571849	1	1	1
TCGA-13-1512-10A-01W-0546-08	77.62344438	0	99	0.983299554	0.994878486	0.989363006	0.983299554	0.995570003	0.999785107	0.998037391	0.995570003	chr6_random	1:01	1	2.51E-08	72034240	53569059	1:01	1	2.69E-08	73374051	52229248	4:01	4	1.97E-07	102740974	22862325	3.792789028	0.076	1635711.064	-4.710529389	n/a	-4.710529389	1	1	1
TCGA-14-0787-01A-01W-0424-08	76.95044967	0	99	0.895038984	0.997570669	0.936905694	0.895038984	0.988201686	0.999998276	0.994179861	0.988201686	chr21_random	5:01	5	9.73E-08	244578178	50130602	6:01	6	1.34E-07	251451467	43257313	6:01	6	1.34E-07	251451447	43257333	9.911157167	0.076	2765187.344	9.833612186	9.833612186	9.833612186	1	1	1
TCGA-14-0787-10A-01W-0424-08	81.01577519	0	99	0.904438312	0.997946853	0.941931454	0.904438312	0.993631068	0.997175492	0.99540328	0.993631068	chr6_random	4:01	4	7.60E-08	252115214	57608282	5:01	5	9.50E-08	257653810	52069686	5:01	5	9.50E-08	257653808	52069688	10.08917159	0.076	3536362.992	-2.112900631	n/a	-2.112900631	1	1	1
TCGA-14-0789-01A-01W-0424-08	70.58664223	0	99	n/a	n/a	n/a	n/a	0.988206952	0.999993168	0.9937265	0.988206952	chr6_random	2:01	2	1.94E-08	187540446	98382744	2:01	2	2.39E-08	195506774	90416416	5:01	5	8.95E-08	234719051	51204139	8.655683408	0.076	3286073.636	12.5981669	12.5981669	12.5981669	1	1	1
TCGA-14-0789-10A-01W-0424-08	75.10025888	0	99	0.886705954	0.99801523	0.936633249	0.886705954	0.994415908	0.999969117	0.997936247	0.994415908	chr6_random	2:01	2	1.39E-08	217586483	125031777	2:01	2	1.50E-08	221167411	121450849	3:01	3	3.99E-08	261612472	81005788	7.799276885	0.076	22340.656	10.89349441	10.89349441	10.89349441	1	1	1
TCGA-14-0812-01B-01W-0643-08	87.04984341	0	99	0.997625311	0.99809457	0.997899641	0.997625311	0.999568184	0.999955265	0.999772182	0.999568184	chr19_random	5:01	5	2.67E-07	104725361	19794305	6:01	6	3.30E-07	106562585	17957081	6:01	6	3.30E-07	106562586	17957080	4.311210442	0.076	1225109.056	n/a	n/a	n/a	1	1	1
TCGA-14-0812-10A-01W-0643-08	87.98959711	0	99	0.997547682	0.998878483	0.998419661	0.997547682	0.999630643	0.999988324	0.999785769	0.999630643	chr6_random	5:01	5	2.56E-07	107530334	20501726	6:01	6	2.94E-07	108788210	19243850	6:01	6	2.94E-07	108788208	19243852	4.282102915	0.076	1366934.176	n/a	n/a	n/a	1	1	1
